# Supplementary material for: n-Tridecyl­amine chloride monohydrate
Source: Acta Crystallogr Sect E Struct Rep Online. 2011 Feb 26;67(Pt 3):o717. doi: 10.1107/S1600536811006246 (PMC3052102; doi:10.1107/S1600536811006246)
Supplement: Supplementary file 1 [file e-67-0o717-sup1.cif]

##############################################################################
###                                                                        ###
###        Electronic paper (Acta Crystallographica Section E)             ###
###                                                                        ###
##############################################################################
#                                                                            #
# This CIF contains the data in a paper accepted for publication in Acta     #
# Crystallographica Section E. It conforms to the requirements of Notes      #
# for Authors for Section E, and has been peer reviewed under the auspices   #
# of the IUCr Commission on Journals.                                        #
#                                                                            #
# Full details of the Crystallographic Information File format               #
# are given in the paper "The Crystallographic Information File (CIF):       #
# a New Standard Archive File for Crystallography" by S. R. Hall, F. H.      #
# Allen and I. D. Brown [Acta Cryst. (1991), A47, 655-685].                  #
#                                                                            #
# The current version of the core CIF dictionary is obtainable from          #
# ftp://ftp.iucr.org/pub/cif_core.dic. The current version number is 2.4.    #
#                                                                            #
# Software is freely available for graphical display of the structure(s) in  #
# this CIF.  For information consult the CIF home page http://www.iucr.org/  #
# cif/home.html                                                              #
#                                                                            #
# This file may be used for bona fide research purposes within the           #
# scientific community so long as proper attribution is given to the journal # 
# article from which it was obtained.                                        #
#                                                                            #
##############################################################################
                                             
data_I
_audit_creation_method     SHELXL-97
_chemical_name_systematic
;
<i>n</i>-Tridecylamine chloride monohydrate
;
_chemical_name_common     ?
_chemical_formula_moiety     'C13 H30 N +, Cl -, H2 O'
_chemical_formula_sum     'C13 H32 Cl N O'
_chemical_formula_iupac     'C13 H30 N +, Cl -, H2 O'
_chemical_formula_weight     253.85
_chemical_melting_point     ?
_symmetry_cell_setting     monoclinic
_symmetry_space_group_name_H-M     'P 21/c'
_symmetry_space_group_name_Hall     '-P 2ybc'
loop_
    _symmetry_equiv_pos_as_xyz
    'x, y, z'
    '-x, y+1/2, -z+1/2'
    '-x, -y, -z'
    'x, -y-1/2, z-1/2'
_cell_length_a     4.7420(5)
_cell_length_b     45.250(3)
_cell_length_c     7.8191(9)
_cell_angle_alpha     90.00
_cell_angle_beta     106.332(2)
_cell_angle_gamma     90.00
_cell_volume     1610.1(3)
_cell_formula_units_Z     4
_cell_measurement_reflns_used     817
_cell_measurement_theta_min     2.701
_cell_measurement_theta_max     20.788
_cell_measurement_temperature     298(2)
_exptl_crystal_description     acicular
_exptl_crystal_colour     colourless
_exptl_crystal_size_max     0.34
_exptl_crystal_size_mid     0.33
_exptl_crystal_size_min     0.03
_exptl_crystal_density_diffrn     1.047
_exptl_crystal_density_meas     ?
_exptl_crystal_density_method     'not measured'
_exptl_crystal_F_000     568
_exptl_absorpt_coefficient_mu     0.223
_exptl_absorpt_correction_type     multi-scan
_exptl_absorpt_process_details     '(SADABS; Sheldrick, 1996)'
_exptl_absorpt_correction_T_min     0.9279
_exptl_absorpt_correction_T_max     0.9931
_exptl_special_details
;
;
_diffrn_ambient_temperature     298(2)
_diffrn_radiation_type     MoK\a
_diffrn_radiation_wavelength     0.71073
_diffrn_radiation_source     'fine-focus sealed tube'
_diffrn_radiation_monochromator     graphite
_diffrn_measurement_device_type     'Siemens SMART CCD area-detector'
_diffrn_measurement_method     '\f and \w'
_diffrn_detector_area_resol_mean     10
_diffrn_reflns_number     8230
_diffrn_reflns_av_R_equivalents     0.0773
_diffrn_reflns_av_sigmaI/netI     0.0983
_diffrn_reflns_theta_min     2.70
_diffrn_reflns_theta_max     25.02
_diffrn_reflns_theta_full     25.02
_diffrn_measured_fraction_theta_max     0.998
_diffrn_measured_fraction_theta_full     0.998
_diffrn_reflns_limit_h_min     -5
_diffrn_reflns_limit_h_max     5
_diffrn_reflns_limit_k_min     -53
_diffrn_reflns_limit_k_max     46
_diffrn_reflns_limit_l_min     -7
_diffrn_reflns_limit_l_max     9
_diffrn_standards_number     .
_diffrn_standards_interval_count     .
_diffrn_standards_interval_time     .
_diffrn_standards_decay_%     ?
_refine_special_details
;
Refinement of <i>F</i>^2^ against ALL reflections. The weighted <i>R</i>-factor
<i>wR</i> and goodness of fit <i>S</i> are based on <i>F</i>^2^, conventional
<i>R</i>-factors <i>R</i> are based on <i>F</i>, with <i>F</i> set to zero for
negative <i>F</i>^2^. The threshold expression of <i>F</i>^2^ >
\s(<i>F</i>^2^) is used only for calculating <i>R</i>-factors(gt) <i>etc</i>.
and is not relevant to the choice of reflections for refinement.
<i>R</i>-factors based on <i>F</i>^2^ are statistically about twice as large
as those based on <i>F</i>, and <i>R</i>- factors based on ALL data will be
even larger.
;
_reflns_number_total     2845
_reflns_number_gt     1379
_reflns_threshold_expression     I>2\s(I)
_refine_ls_structure_factor_coef     Fsqd
_refine_ls_matrix_type     full
_refine_ls_R_factor_all     0.1386
_refine_ls_R_factor_gt     0.0672
_refine_ls_wR_factor_gt     0.1098
_refine_ls_wR_factor_ref     0.1238
_refine_ls_goodness_of_fit_ref     1.029
_refine_ls_restrained_S_all     1.029
_refine_ls_number_reflns     2845
_refine_ls_number_parameters     147
_refine_ls_number_restraints     0
_refine_ls_hydrogen_treatment     constr
_refine_ls_weighting_scheme     calc
_refine_ls_weighting_details
                 'calc w=1/[\s^2^(Fo^2^)+(0.0256P)^2^] where P=(Fo^2^+2Fc^2^)/3'
_atom_sites_solution_hydrogens     geom
_atom_sites_solution_primary     direct
_atom_sites_solution_secondary     difmap
_refine_ls_shift/su_max     0.001
_refine_ls_shift/su_mean     0.000
_refine_diff_density_max     0.249
_refine_diff_density_min     -0.181
_refine_ls_extinction_method     none
_refine_ls_extinction_coef     ?
loop_
    _atom_type_symbol
    _atom_type_description
    _atom_type_scat_dispersion_real
    _atom_type_scat_dispersion_imag
    _atom_type_scat_source
    'C' 'C' 0.0033 0.0016
                         'International Tables Vol C Tables 4.2.6.8 and 6.1.1.4'
    'H' 'H' 0.0000 0.0000
                         'International Tables Vol C Tables 4.2.6.8 and 6.1.1.4'
    'N' 'N' 0.0061 0.0033
                         'International Tables Vol C Tables 4.2.6.8 and 6.1.1.4'
    'O' 'O' 0.0106 0.0060
                         'International Tables Vol C Tables 4.2.6.8 and 6.1.1.4'
    'Cl' 'Cl' 0.1484 0.1585
                         'International Tables Vol C Tables 4.2.6.8 and 6.1.1.4'
_computing_data_collection     'SMART (Siemens, 1996)'
_computing_cell_refinement     'SAINT (Siemens, 1996)'
_computing_data_reduction     'SAINT (Siemens, 1996)'
_computing_structure_solution     'SHELXS97 (Sheldrick, 2008)'
_computing_structure_refinement     'SHELXL97 (Sheldrick, 2008)'
_computing_molecular_graphics     'SHELXTL (Sheldrick, 2008)'
_computing_publication_material     'SHELXTL (Sheldrick, 2008)'
loop_
    _atom_site_type_symbol
    _atom_site_label
    _atom_site_fract_x
    _atom_site_fract_y
    _atom_site_fract_z
    _atom_site_U_iso_or_equiv
    _atom_site_adp_type
    _atom_site_calc_flag
    _atom_site_refinement_flags
    _atom_site_occupancy
    _atom_site_disorder_assembly
    _atom_site_disorder_group
    Cl Cl1 0.77004(19) 0.727389(19) 0.54882(12) 0.0578(3) Uani d . 1 . .
    N N1 0.2908(5) 0.72396(5) 0.1504(4) 0.0486(8) Uani d . 1 . .
    H H1A 0.4378 0.7281 0.2466 0.073 Uiso calc R 1 . .
    H H1B 0.1648 0.7390 0.1270 0.073 Uiso calc R 1 . .
    H H1C 0.3618 0.7210 0.0578 0.073 Uiso calc R 1 . .
    O O1 0.3848(5) 0.70538(5) 0.8156(3) 0.0690(8) Uani d . 1 . .
    H H1H 0.5034 0.7102 0.7566 0.083 Uiso d R 1 . .
    H H1I 0.2125 0.7103 0.7554 0.083 Uiso d R 1 . .
    C C1 0.1369(7) 0.69683(6) 0.1834(4) 0.0462(9) Uani d . 1 . .
    H H1D -0.0396 0.6941 0.0856 0.055 Uiso calc R 1 . .
    H H1E 0.0779 0.6994 0.2915 0.055 Uiso calc R 1 . .
    C C2 0.3263(7) 0.66944(6) 0.2017(4) 0.0445(9) Uani d . 1 . .
    H H2A 0.5028 0.6722 0.2995 0.053 Uiso calc R 1 . .
    H H2B 0.3852 0.6668 0.0935 0.053 Uiso calc R 1 . .
    C C3 0.1677(7) 0.64186(6) 0.2355(4) 0.0467(9) Uani d . 1 . .
    H H3A -0.0251 0.6412 0.1498 0.056 Uiso calc R 1 . .
    H H3B 0.1397 0.6431 0.3534 0.056 Uiso calc R 1 . .
    C C4 0.3305(7) 0.61334(6) 0.2221(4) 0.0444(9) Uani d . 1 . .
    H H4A 0.5222 0.6140 0.3090 0.053 Uiso calc R 1 . .
    H H4B 0.3616 0.6123 0.1049 0.053 Uiso calc R 1 . .
    C C5 0.1730(7) 0.58533(6) 0.2526(4) 0.0471(9) Uani d . 1 . .
    H H5A 0.1495 0.5860 0.3718 0.056 Uiso calc R 1 . .
    H H5B -0.0219 0.5851 0.1691 0.056 Uiso calc R 1 . .
    C C6 0.3292(7) 0.55675(6) 0.2317(4) 0.0440(9) Uani d . 1 . .
    H H6A 0.3543 0.5562 0.1128 0.053 Uiso calc R 1 . .
    H H6B 0.5234 0.5569 0.3159 0.053 Uiso calc R 1 . .
    C C7 0.1722(7) 0.52882(6) 0.2603(4) 0.0450(9) Uani d . 1 . .
    H H7A -0.0231 0.5288 0.1773 0.054 Uiso calc R 1 . .
    H H7B 0.1496 0.5292 0.3798 0.054 Uiso calc R 1 . .
    C C8 0.3260(6) 0.50019(6) 0.2369(4) 0.0440(9) Uani d . 1 . .
    H H8A 0.3473 0.4997 0.1171 0.053 Uiso calc R 1 . .
    H H8B 0.5218 0.5003 0.3193 0.053 Uiso calc R 1 . .
    C C9 0.1705(7) 0.47222(6) 0.2666(4) 0.0448(9) Uani d . 1 . .
    H H9A -0.0251 0.4721 0.1839 0.054 Uiso calc R 1 . .
    H H9B 0.1485 0.4727 0.3862 0.054 Uiso calc R 1 . .
    C C10 0.3245(7) 0.44364(6) 0.2439(4) 0.0438(9) Uani d . 1 . .
    H H10A 0.3458 0.4431 0.1242 0.053 Uiso calc R 1 . .
    H H10B 0.5204 0.4438 0.3263 0.053 Uiso calc R 1 . .
    C C11 0.1702(7) 0.41561(6) 0.2745(4) 0.0448(9) Uani d . 1 . .
    H H11A 0.1479 0.4162 0.3940 0.054 Uiso calc R 1 . .
    H H11B -0.0253 0.4154 0.1917 0.054 Uiso calc R 1 . .
    C C12 0.3236(7) 0.38729(6) 0.2530(5) 0.0522(10) Uani d . 1 . .
    H H12A 0.5194 0.3876 0.3355 0.063 Uiso calc R 1 . .
    H H12B 0.3452 0.3867 0.1333 0.063 Uiso calc R 1 . .
    C C13 0.1688(8) 0.35920(7) 0.2844(5) 0.0703(12) Uani d . 1 . .
    H H13A 0.1532 0.3591 0.4042 0.105 Uiso calc R 1 . .
    H H13B 0.2798 0.3423 0.2668 0.105 Uiso calc R 1 . .
    H H13C -0.0242 0.3584 0.2021 0.105 Uiso calc R 1 . .
loop_
    _atom_site_aniso_label
    _atom_site_aniso_U_11
    _atom_site_aniso_U_22
    _atom_site_aniso_U_33
    _atom_site_aniso_U_12
    _atom_site_aniso_U_13
    _atom_site_aniso_U_23
    Cl1 0.0520(5) 0.0590(6) 0.0612(6) -0.0052(5) 0.0137(4) -0.0036(5)
    N1 0.0485(16) 0.0358(17) 0.061(2) 0.0041(15) 0.0145(14) 0.0002(14)
    O1 0.0659(17) 0.0752(17) 0.0683(19) 0.0036(15) 0.0230(13) 0.0100(14)
    C1 0.044(2) 0.034(2) 0.062(3) 0.0005(18) 0.0178(17) 0.0039(16)
    C2 0.046(2) 0.035(2) 0.053(2) -0.0022(18) 0.0152(17) -0.0021(16)
    C3 0.052(2) 0.039(2) 0.053(2) -0.0043(19) 0.0209(18) 0.0011(17)
    C4 0.050(2) 0.036(2) 0.050(2) -0.0033(18) 0.0191(18) 0.0020(16)
    C5 0.053(2) 0.041(2) 0.049(2) -0.005(2) 0.0189(18) 0.0004(17)
    C6 0.048(2) 0.039(2) 0.048(2) -0.0014(19) 0.0177(17) 0.0012(16)
    C7 0.048(2) 0.039(2) 0.050(2) -0.0024(19) 0.0178(17) 0.0029(17)
    C8 0.047(2) 0.040(2) 0.047(2) -0.003(2) 0.0170(17) 0.0042(16)
    C9 0.051(2) 0.037(2) 0.049(2) -0.0035(19) 0.0190(18) -0.0009(16)
    C10 0.048(2) 0.040(2) 0.047(2) -0.0014(19) 0.0194(17) -0.0011(16)
    C11 0.050(2) 0.039(2) 0.048(2) -0.0033(19) 0.0167(17) 0.0026(16)
    C12 0.062(2) 0.041(2) 0.054(3) 0.004(2) 0.0163(19) 0.0000(17)
    C13 0.094(3) 0.043(2) 0.076(3) -0.005(2) 0.026(2) 0.001(2)
_geom_special_details
;
All e.s.d.'s (except the e.s.d. in the dihedral angle between two l.s. planes)
are estimated using the full covariance matrix. The cell e.s.d.'s are taken
into account individually in the estimation of e.s.d.'s in distances, angles
and torsion angles; correlations between e.s.d.'s in cell parameters are only
used when they are defined by crystal symmetry. An approximate (isotropic)
treatment of cell e.s.d.'s is used for estimating e.s.d.'s involving l.s.
planes.
;
loop_
    _geom_bond_atom_site_label_1
    _geom_bond_atom_site_label_2
    _geom_bond_site_symmetry_2
    _geom_bond_distance
    _geom_bond_publ_flag
    N1 C1 . 1.487(3) ?
    N1 H1A . 0.8900 ?
    N1 H1B . 0.8900 ?
    N1 H1C . 0.8900 ?
    O1 H1H . 0.8499 ?
    O1 H1I . 0.8499 ?
    C1 C2 . 1.513(4) ?
    C1 H1D . 0.9700 ?
    C1 H1E . 0.9700 ?
    C2 C3 . 1.518(4) ?
    C2 H2A . 0.9700 ?
    C2 H2B . 0.9700 ?
    C3 C4 . 1.523(4) ?
    C3 H3A . 0.9700 ?
    C3 H3B . 0.9700 ?
    C4 C5 . 1.524(4) ?
    C4 H4A . 0.9700 ?
    C4 H4B . 0.9700 ?
    C5 C6 . 1.522(4) ?
    C5 H5A . 0.9700 ?
    C5 H5B . 0.9700 ?
    C6 C7 . 1.515(4) ?
    C6 H6A . 0.9700 ?
    C6 H6B . 0.9700 ?
    C7 C8 . 1.523(4) ?
    C7 H7A . 0.9700 ?
    C7 H7B . 0.9700 ?
    C8 C9 . 1.515(4) ?
    C8 H8A . 0.9700 ?
    C8 H8B . 0.9700 ?
    C9 C10 . 1.520(4) ?
    C9 H9A . 0.9700 ?
    C9 H9B . 0.9700 ?
    C10 C11 . 1.517(4) ?
    C10 H10A . 0.9700 ?
    C10 H10B . 0.9700 ?
    C11 C12 . 1.506(4) ?
    C11 H11A . 0.9700 ?
    C11 H11B . 0.9700 ?
    C12 C13 . 1.522(4) ?
    C12 H12A . 0.9700 ?
    C12 H12B . 0.9700 ?
    C13 H13A . 0.9600 ?
    C13 H13B . 0.9600 ?
    C13 H13C . 0.9600 ?
loop_
    _geom_angle_atom_site_label_1
    _geom_angle_atom_site_label_2
    _geom_angle_atom_site_label_3
    _geom_angle_site_symmetry_1
    _geom_angle_site_symmetry_3
    _geom_angle
    _geom_angle_publ_flag
    C1 N1 H1A . . 109.5 ?
    C1 N1 H1B . . 109.5 ?
    H1A N1 H1B . . 109.5 ?
    C1 N1 H1C . . 109.5 ?
    H1A N1 H1C . . 109.5 ?
    H1B N1 H1C . . 109.5 ?
    H1H O1 H1I . . 108.1 ?
    N1 C1 C2 . . 112.7(3) ?
    N1 C1 H1D . . 109.1 ?
    C2 C1 H1D . . 109.1 ?
    N1 C1 H1E . . 109.1 ?
    C2 C1 H1E . . 109.1 ?
    H1D C1 H1E . . 107.8 ?
    C1 C2 C3 . . 112.3(3) ?
    C1 C2 H2A . . 109.1 ?
    C3 C2 H2A . . 109.1 ?
    C1 C2 H2B . . 109.1 ?
    C3 C2 H2B . . 109.1 ?
    H2A C2 H2B . . 107.9 ?
    C2 C3 C4 . . 113.5(3) ?
    C2 C3 H3A . . 108.9 ?
    C4 C3 H3A . . 108.9 ?
    C2 C3 H3B . . 108.9 ?
    C4 C3 H3B . . 108.9 ?
    H3A C3 H3B . . 107.7 ?
    C3 C4 C5 . . 114.5(3) ?
    C3 C4 H4A . . 108.6 ?
    C5 C4 H4A . . 108.6 ?
    C3 C4 H4B . . 108.6 ?
    C5 C4 H4B . . 108.6 ?
    H4A C4 H4B . . 107.6 ?
    C6 C5 C4 . . 114.5(3) ?
    C6 C5 H5A . . 108.6 ?
    C4 C5 H5A . . 108.6 ?
    C6 C5 H5B . . 108.6 ?
    C4 C5 H5B . . 108.6 ?
    H5A C5 H5B . . 107.6 ?
    C7 C6 C5 . . 114.8(3) ?
    C7 C6 H6A . . 108.6 ?
    C5 C6 H6A . . 108.6 ?
    C7 C6 H6B . . 108.6 ?
    C5 C6 H6B . . 108.6 ?
    H6A C6 H6B . . 107.6 ?
    C6 C7 C8 . . 114.8(3) ?
    C6 C7 H7A . . 108.6 ?
    C8 C7 H7A . . 108.6 ?
    C6 C7 H7B . . 108.6 ?
    C8 C7 H7B . . 108.6 ?
    H7A C7 H7B . . 107.5 ?
    C9 C8 C7 . . 114.9(2) ?
    C9 C8 H8A . . 108.5 ?
    C7 C8 H8A . . 108.5 ?
    C9 C8 H8B . . 108.5 ?
    C7 C8 H8B . . 108.5 ?
    H8A C8 H8B . . 107.5 ?
    C8 C9 C10 . . 115.0(3) ?
    C8 C9 H9A . . 108.5 ?
    C10 C9 H9A . . 108.5 ?
    C8 C9 H9B . . 108.5 ?
    C10 C9 H9B . . 108.5 ?
    H9A C9 H9B . . 107.5 ?
    C11 C10 C9 . . 115.1(3) ?
    C11 C10 H10A . . 108.5 ?
    C9 C10 H10A . . 108.5 ?
    C11 C10 H10B . . 108.5 ?
    C9 C10 H10B . . 108.5 ?
    H10A C10 H10B . . 107.5 ?
    C12 C11 C10 . . 115.1(3) ?
    C12 C11 H11A . . 108.5 ?
    C10 C11 H11A . . 108.5 ?
    C12 C11 H11B . . 108.5 ?
    C10 C11 H11B . . 108.5 ?
    H11A C11 H11B . . 107.5 ?
    C11 C12 C13 . . 115.0(3) ?
    C11 C12 H12A . . 108.5 ?
    C13 C12 H12A . . 108.5 ?
    C11 C12 H12B . . 108.5 ?
    C13 C12 H12B . . 108.5 ?
    H12A C12 H12B . . 107.5 ?
    C12 C13 H13A . . 109.5 ?
    C12 C13 H13B . . 109.5 ?
    H13A C13 H13B . . 109.5 ?
    C12 C13 H13C . . 109.5 ?
    H13A C13 H13C . . 109.5 ?
    H13B C13 H13C . . 109.5 ?
loop_
    _geom_torsion_atom_site_label_1
    _geom_torsion_atom_site_label_2
    _geom_torsion_atom_site_label_3
    _geom_torsion_atom_site_label_4
    _geom_torsion_site_symmetry_1
    _geom_torsion_site_symmetry_2
    _geom_torsion_site_symmetry_3
    _geom_torsion_site_symmetry_4
    _geom_torsion
    _geom_torsion_publ_flag
    N1 C1 C2 C3 . . . . 180.0(3) ?
    C1 C2 C3 C4 . . . . 169.9(3) ?
    C2 C3 C4 C5 . . . . -179.1(3) ?
    C3 C4 C5 C6 . . . . 177.6(3) ?
    C4 C5 C6 C7 . . . . -179.5(3) ?
    C5 C6 C7 C8 . . . . 179.2(3) ?
    C6 C7 C8 C9 . . . . 179.6(3) ?
    C7 C8 C9 C10 . . . . -179.8(3) ?
    C8 C9 C10 C11 . . . . 179.7(3) ?
    C9 C10 C11 C12 . . . . -179.7(3) ?
    C10 C11 C12 C13 . . . . 179.8(3) ?
loop_
    _geom_hbond_atom_site_label_D
    _geom_hbond_atom_site_label_H
    _geom_hbond_atom_site_label_A
    _geom_hbond_site_symmetry_A
    _geom_hbond_distance_DH
    _geom_hbond_distance_HA
    _geom_hbond_distance_DA
    _geom_hbond_angle_DHA
    N1 H1A Cl1 . 0.89 2.44 3.303(3) 162
    N1 H1B Cl1 4_475 0.89 2.36 3.236(2) 170
    N1 H1C O1 1_554 0.89 2.05 2.901(4) 159
    O1 H1H Cl1 . 0.85 2.45 3.290(3) 170
    O1 H1I Cl1 1_455 0.85 2.39 3.228(2) 170
data_global
_journal_date_recd_electronic     2011-01-11
_journal_date_accepted     2011-02-18
_journal_name_full     'Acta Crystallographica, Section E'
_journal_year     2011
_journal_volume     67
_journal_issue      3
_journal_page_first     o717
_journal_page_last     o717
_journal_paper_category     QO
_journal_coeditor_code     LH5197
_publ_contact_author_name     'Prof. Youying Di'
_publ_contact_author_address
;
  College of Chemistry and Chemical Engineering
  Liaocheng University
  Shandong 252059
  People's Republic of China
;
_publ_contact_author_email     diyouying@126.com
_publ_contact_author_fax     '86 635 8239121'
_publ_contact_author_phone     '86 635 8230645'
_publ_section_title
;
<i>n</i>-Tridecylamine chloride monohydrate
;
loop_
    _publ_author_name
    _publ_author_address
    'Zhang, Lijun'
;
College of Chemistry and Chemical Engineering
Liaocheng University
Shandong 252059
People's Republic of China
;
    'Di, Youying'
;
College of Chemistry and Chemical Engineering
Liaocheng University
Shandong 252059
People's Republic of China
;
    'Dan, Wenyan'
;
College of Chemistry and Chemical Engineering
Liaocheng University
Shandong 252059
People's Republic of China
;
