# Supplementary material for: n-Tridecyl­amine chloride monohydrate
Source: Acta Crystallogr Sect E Struct Rep Online. 2011 Feb 26;67(Pt 3):o717. doi: 10.1107/S1600536811006246 (PMC3052102; doi:10.1107/S1600536811006246)
Supplement: Supplementary file 2 [file e-67-0o717-Isup2.hkl]

# 
# h,k,l, Fc-squared, Fo-squared, sigma(Fo-squared) and status flag 
# 
data_I
_shelx_title ' 101125f in  P21/c' 
_shelx_refln_list_code          4 
_shelx_F_calc_maximum      215.72 
_exptl_crystal_F_000       568.00 
_reflns_d_resolution_high  0.8403 
 
loop_ 
 _symmetry_equiv_pos_as_xyz 
 'x, y, z' 
 '-x, y+1/2, -z+1/2' 
 '-x, -y, -z' 
 'x, -y-1/2, z-1/2' 
 
_cell_length_a     4.7420 
_cell_length_b    45.2501 
_cell_length_c     7.8191 
_cell_angle_alpha  90.000 
_cell_angle_beta  106.332 
_cell_angle_gamma  90.000 
 
_shelx_F_squared_multiplier     1.000 
 
loop_ 
 _refln_index_h 
 _refln_index_k 
 _refln_index_l 
 _refln_F_squared_calc 
 _refln_F_squared_meas 
 _refln_F_squared_sigma 
 _refln_observed_status 
   1   0   0       34.90       32.83      5.79 o 
   2   0   0    11047.91    12700.11    110.83 o 
   3   0   0        7.63       28.91      8.51 o 
   4   0   0       53.58       39.20     25.76 o 
   5   0   0        2.77       45.99     33.55 o 
   1   1   0      416.23      325.76     10.41 o 
   2   1   0      884.11     1075.83     60.75 o 
   3   1   0      758.72      656.36     19.73 o 
   4   1   0       98.73      116.16     25.08 o 
   5   1   0      130.26      175.50     32.71 o 
   1   2   0       87.51       79.39      8.40 o 
   2   2   0      416.68      419.90     13.68 o 
   3   2   0        9.08       39.35      9.07 o 
   4   2   0      200.78      192.99     40.58 o 
   5   2   0        9.80       30.60     23.87 o 
   1   3   0        8.10       23.15      6.86 o 
   2   3   0      370.02      400.80     13.06 o 
   3   3   0      444.33      423.04     16.14 o 
   4   3   0       72.34       72.86     20.02 o 
   5   3   0       39.10       37.56     21.86 o 
   1   4   0      115.60      110.05      9.45 o 
   2   4   0      803.23      802.58     19.73 o 
   3   4   0        4.53       19.55      6.94 o 
   4   4   0      151.67       99.75     16.50 o 
   5   4   0        8.91       13.53     19.47 o 
   1   5   0     1074.98     1225.40     28.04 o 
   2   5   0       80.53       92.88      7.12 o 
   3   5   0      186.16      190.05     13.32 o 
   4   5   0       29.53       18.82     11.60 o 
   5   5   0        4.01       -0.90     21.66 o 
   0   6   0     1610.82     1676.39     41.46 o 
   1   6   0       33.70       28.49      6.47 o 
   2   6   0      849.17      836.12     28.08 o 
   3   6   0        5.82       14.99      7.12 o 
   4   6   0      123.09      118.40     19.02 o 
   5   6   0        8.88       24.32     20.67 o 
   1   7   0     2262.34     2342.36     62.98 o 
   2   7   0        1.26       13.84      6.59 o 
   3   7   0       32.48       19.21      7.22 o 
   4   7   0       10.48       15.23     11.31 o 
   5   7   0        0.37       10.42     16.55 o 
   0   8   0      267.86      253.74     12.99 o 
   1   8   0       49.63       50.42      7.77 o 
   2   8   0      503.41      495.53     16.22 o 
   3   8   0       12.30       16.74      8.81 o 
   4   8   0       99.83       90.89     17.07 o 
   5   8   0        2.37       -1.85     17.54 o 
   1   9   0     1600.48     1727.58     35.02 o 
   2   9   0        4.19       15.21      5.37 o 
   3   9   0        2.84       -1.28      8.10 o 
   4   9   0        1.97       14.53     12.75 o 
   5   9   0        0.35       13.91     18.40 o 
   0  10   0      550.87      520.60     20.30 o 
   1  10   0      279.73      283.11     11.31 o 
   2  10   0       99.77      100.16      8.50 o 
   3  10   0       21.10       21.99      9.08 o 
   4  10   0       51.82       38.92     14.43 o 
   5  10   0        0.08        0.83     22.58 o 
   1  11   0      425.42      421.12     13.97 o 
   2  11   0        4.78       12.50      5.43 o 
   3  11   0       46.68       26.75     10.26 o 
   4  11   0        4.60       -1.24     10.39 o 
   5  11   0        0.80       -0.86     20.48 o 
   0  12   0     2919.79     2873.67     51.81 o 
   1  12   0      182.38      157.41      9.55 o 
   2  12   0       18.82       10.87      7.22 o 
   3  12   0        7.96        3.94      8.72 o 
   4  12   0        6.85       -1.84     13.34 o 
   5  12   0        0.37      -11.61     21.76 o 
   1  13   0        5.07        2.59      3.97 o 
   2  13   0       34.21       46.22     10.25 o 
   3  13   0       85.22       70.93     12.04 o 
   4  13   0        1.52        4.89     10.94 o 
   5  13   0        3.34       21.17     20.24 o 
   0  14   0     3616.43     3464.17     83.24 o 
   1  14   0       36.37       39.30      6.76 o 
   2  14   0      302.03      283.66     20.94 o 
   3  14   0       42.56       24.50     10.83 o 
   4  14   0        9.69        9.57     11.88 o 
   5  14   0        7.25       25.75     23.13 o 
   1  15   0       57.67       50.94      6.16 o 
   2  15   0      206.46      206.98     18.25 o 
   3  15   0       46.78       59.34     12.39 o 
   4  15   0       18.16       21.09     10.47 o 
   5  15   0        1.40       32.22     20.22 o 
   0  16   0     2352.27     2246.70     51.61 o 
   1  16   0     1730.42     1939.56     28.28 o 
   2  16   0      647.50      632.20     30.68 o 
   3  16   0      868.28      768.08     40.61 o 
   4  16   0       70.54       68.74     16.37 o 
   5  16   0       95.21       99.16     27.07 o 
   1  17   0      143.57      266.64     45.14 o 
   2  17   0      416.89      470.68     53.87 o 
   3  17   0       69.15      151.52     28.38 o 
   4  17   0       98.41       82.50     16.44 o 
   5  17   0       10.03       15.29     24.52 o 
   0  18   0     1104.55      991.73     36.37 o 
   1  18   0     9415.34    10692.24     74.11 o 
   2  18   0      988.73     1015.90     50.21 o 
   3  18   0     2843.31     2939.85     73.72 o 
   4  18   0      195.11      196.95     21.67 o 
   5  18   0      101.58       57.19     24.74 o 
   1  19   0      530.97      771.88     74.51 o 
   2  19   0      628.14      698.09     33.43 o 
   3  19   0       26.13       99.11     27.27 o 
   4  19   0      195.40      212.24     29.82 o 
   5  19   0        5.93       29.22     17.15 o 
   0  20   0      694.27      619.55     30.69 o 
   1  20   0      381.09      393.00     16.73 o 
   2  20   0      970.54      974.65     40.24 o 
   3  20   0      234.87      220.74     20.96 o 
   4  20   0      235.04      253.75     24.68 o 
   5  20   0       29.89       17.07     19.15 o 
   1  21   0      837.56      788.61     23.80 o 
   2  21   0      117.94      112.69     14.91 o 
   3  21   0       21.38       38.10     12.54 o 
   4  21   0       91.28      102.41     16.80 o 
   0  22   0      809.55      758.40     35.71 o 
   1  22   0      400.36      442.47     18.57 o 
   2  22   0      861.09      665.15    110.35 o 
   3  22   0      144.10      144.46     17.59 o 
   4  22   0      192.14      208.54     23.09 o 
   1  23   0     1066.83     1035.90     28.64 o 
   2  23   0        5.09       40.62     21.14 o 
   3  23   0       65.11       91.99     15.47 o 
   4  23   0       20.85       61.63     15.05 o 
   0  24   0      931.79      861.57     39.70 o 
   1  24   0      157.30      168.48     12.72 o 
   2  24   0      616.92      634.76     39.03 o 
   3  24   0       46.41       41.34     13.09 o 
   4  24   0      101.68      101.92     16.79 o 
   1  25   0      746.40      721.77     25.24 o 
   2  25   0       41.29       73.29     14.61 o 
   3  25   0      106.17      117.41     17.12 o 
   4  25   0        7.23       24.57     15.49 o 
   0  26   0      632.30      591.16     46.24 o 
   1  26   0       50.75       73.60      9.91 o 
   2  26   0      355.19      345.81     41.02 o 
   3  26   0       17.36       29.37     11.68 o 
   4  26   0       48.70       65.49     18.35 o 
   1  27   0      239.70      239.36     15.99 o 
   2  27   0       10.40       13.70     10.66 o 
   3  27   0      117.20      118.75     21.67 o 
   4  27   0       10.17        8.40     14.03 o 
   0  28   0      251.30      222.30     21.86 o 
   1  28   0       15.47       26.95      8.34 o 
   2  28   0      114.37      113.60     17.56 o 
   3  28   0        7.21       12.13     14.06 o 
   4  28   0       13.11        5.34     13.59 o 
   1  29   0       13.09       15.89      8.05 o 
   2  29   0        1.04      -10.44     17.10 o 
   3  29   0       89.95       78.04     19.81 o 
   4  29   0        4.43        4.99     14.75 o 
   0  30   0      115.95       97.43     25.57 o 
   1  30   0        1.35        3.85      7.49 o 
   2  30   0       15.00       14.26     14.31 o 
   3  30   0        1.96       20.53     14.38 o 
   4  30   0        0.43        7.51     16.62 o 
   1  31   0        8.35        9.19      8.37 o 
   2  31   0       10.88        3.49     14.31 o 
   3  31   0       44.56       62.24     29.02 o 
   4  31   0        0.33        3.80     15.06 o 
   0  32   0      263.64      259.30     26.42 o 
   1  32   0        4.26        3.11      7.56 o 
   2  32   0        3.46       14.95     19.32 o 
   3  32   0        0.01        7.68     18.14 o 
   4  32   0        4.69       15.77     19.17 o 
   1  33   0        1.54       -1.01      7.88 o 
   2  33   0       16.56       25.41     15.47 o 
   3  33   0       20.76       50.65     22.89 o 
   4  33   0        1.97       10.49     16.06 o 
   0  34   0     2133.13     2244.53     76.56 o 
   1  34   0       15.19        4.68     12.07 o 
   2  34   0      124.35       91.29     24.15 o 
   3  34   0        1.20        9.58     19.38 o 
   4  34   0       49.10       71.99     22.87 o 
   1  35   0        1.23        2.51     11.43 o 
   2  35   0        4.81       88.00     25.47 o 
   3  35   0        1.62        1.15     16.86 o 
   4  35   0       13.06       29.51     20.14 o 
   0  36   0     5481.88     5997.66    130.54 o 
   1  36   0       26.80       30.08     12.82 o 
   2  36   0      852.52      728.34     56.24 o 
   3  36   0        3.05       10.03     23.18 o 
   4  36   0       29.29       50.14     26.10 o 
   1  37   0       43.76       17.21     13.95 o 
   2  37   0        1.45       40.18     20.50 o 
   3  37   0        6.30        1.63     17.71 o 
   0  38   0      114.16      201.38     26.83 o 
   1  38   0       16.48       14.98     12.93 o 
   2  38   0       66.40       48.29     21.69 o 
   3  38   0        5.09        4.70     23.99 o 
   1  39   0        1.58        1.30     11.04 o 
   2  39   0        4.48        5.15     16.30 o 
   3  39   0       18.00       13.98     20.83 o 
   0  40   0       87.01       89.04     19.15 o 
   1  40   0        1.75       -4.44     11.20 o 
   2  40   0       63.21       63.07     23.21 o 
   3  40   0        2.75       -6.76     17.32 o 
   1  41   0       36.75       41.61     15.10 o 
   2  41   0        9.17       28.98     19.22 o 
   3  41   0       23.89        4.11     24.69 o 
   0  42   0      166.02      162.42     26.90 o 
   1  42   0        2.91        3.58     12.64 o 
   2  42   0       80.42       71.66     27.05 o 
   3  42   0        0.09       -9.03     18.43 o 
   1  43   0       99.38      116.01     25.94 o 
   2  43   0       17.95       31.79     20.62 o 
   3  43   0       27.92       33.33     27.53 o 
   0  44   0      179.19      233.90     31.76 o 
   1  44   0        4.21        6.44     16.80 o 
   2  44   0       79.20       84.06     26.38 o 
   3  44   0        0.00       10.84     22.95 o 
   1  45   0       90.42       71.25     24.34 o 
   2  45   0       25.81       30.13     24.59 o 
   0  46   0      107.51      127.61     27.57 o 
   1  46   0        1.28        8.78     19.14 o 
   2  46   0       56.58       73.64     24.54 o 
   1  47   0       51.97       52.77     25.07 o 
   2  47   0       28.04       20.88     22.29 o 
   0  48   0       32.77       26.89     22.99 o 
   1  48   0        0.12       -9.73     18.59 o 
   2  48   0       23.64       53.22     27.71 o 
   1  49   0       25.73       17.32     24.56 o 
   2  49   0       19.79       28.08     22.52 o 
   0  50   0        9.27        4.40     30.78 o 
   1  50   0        1.52       -7.86     18.04 o 
   2  50   0        8.53       46.64     24.73 o 
   1  51   0       10.13       19.41     24.98 o 
   0  52   0        0.41       32.54     34.80 o 
   1  52   0       88.23      141.29     32.66 o 
  -5   1   1      331.30      295.70     39.38 o 
  -4   1   1        2.30       21.98     20.65 o 
  -3   1   1       32.14        7.62      5.51 o 
  -2   1   1      126.04      117.53      9.07 o 
  -1   1   1    29093.42    27388.77    167.14 o 
   0   1   1       16.04       23.58      4.76 o 
   1   1   1    26928.97    27166.62    238.47 o 
   2   1   1        7.37        4.68      4.80 o 
   3   1   1      368.54      371.35     25.84 o 
   4   1   1       12.43       12.96     17.57 o 
   5   1   1      132.51      129.23     29.97 o 
  -5   2   1        6.80       26.30     17.86 o 
  -4   2   1        3.74       -5.90     15.57 o 
  -3   2   1       24.72       19.53      6.20 o 
  -2   2   1        0.34        0.75      4.97 o 
  -1   2   1     1397.00     1393.84     72.58 o 
   0   2   1      437.44      384.76     13.59 o 
   1   2   1     2022.83     2005.15     23.46 o 
   2   2   1       26.18       34.33      5.79 o 
   3   2   1       17.44       18.44      8.51 o 
   4   2   1       18.19       11.24     17.33 o 
   5   2   1        5.88       -7.00     19.71 o 
  -5   3   1        2.04       31.08     19.66 o 
  -4   3   1       40.98       29.27     18.70 o 
  -3   3   1        0.06       -1.00      6.24 o 
  -2   3   1      840.13      812.03     23.48 o 
  -1   3   1      114.48      112.44     11.26 o 
   0   3   1       79.72       54.35      5.84 o 
   1   3   1      505.67      496.92     14.38 o 
   2   3   1       22.55       20.43      4.60 o 
   3   3   1       87.44       84.82     10.19 o 
   4   3   1       56.46       58.23     23.46 o 
   5   3   1        9.68       -6.22     18.08 o 
  -5   4   1       69.09       69.54     25.14 o 
  -4   4   1        0.33       -0.58     11.25 o 
  -3   4   1      100.49       89.39      8.97 o 
  -2   4   1        2.89        7.27      8.11 o 
  -1   4   1     1153.75     1078.83     80.16 o 
   0   4   1      437.02      378.34     12.66 o 
   1   4   1     3796.26     4008.36     72.00 o 
   2   4   1       45.86       42.38      5.66 o 
   3   4   1       73.35       61.74      9.64 o 
   4   4   1       21.57       23.54     12.19 o 
   5   4   1        6.75       -1.84     20.67 o 
  -5   5   1        1.61       20.79     18.18 o 
  -4   5   1       70.48       49.21     14.68 o 
  -3   5   1        3.74       11.41      5.99 o 
  -2   5   1     1300.71     1426.46     59.36 o 
  -1   5   1      280.16      269.70     16.51 o 
   0   5   1        3.13       -4.82      3.31 o 
   1   5   1        5.96        5.06      5.33 o 
   2   5   1        0.22        0.81      3.94 o 
   3   5   1      191.42      195.59     14.29 o 
   4   5   1      103.47       85.03     16.66 o 
   5   5   1       31.22       40.58     23.87 o 
  -5   6   1       95.44      135.30     30.52 o 
  -4   6   1       18.61        8.94     12.17 o 
  -3   6   1      191.15      168.73     10.62 o 
  -2   6   1        0.43        8.08     13.18 o 
  -1   6   1     1117.53     1069.56     93.54 o 
   0   6   1        0.40        2.22      4.34 o 
   1   6   1     5011.67     5430.28     65.73 o 
   2   6   1        4.68        7.06      5.37 o 
   3   6   1      167.92      176.19     20.56 o 
   4   6   1       16.21       33.18     13.89 o 
   5   6   1        0.57       -8.02     17.72 o 
  -5   7   1        5.20       26.05     18.94 o 
  -4   7   1       96.29       89.16     16.75 o 
  -3   7   1        5.08       17.09      6.59 o 
  -2   7   1     1168.15     1179.92     27.92 o 
  -1   7   1       67.19       55.64      8.30 o 
   0   7   1      213.60      263.44     10.50 o 
   1   7   1      159.92      134.62      9.21 o 
   2   7   1       89.35       67.39      8.19 o 
   3   7   1      328.64      333.61     18.52 o 
   4   7   1      108.28      107.32     19.61 o 
   5   7   1       38.17       17.95     24.75 o 
  -5   8   1      102.07       99.92     25.30 o 
  -4   8   1       35.39       29.26     10.83 o 
  -3   8   1      340.55      348.48     18.49 o 
  -2   8   1        0.89       13.45     16.85 o 
  -1   8   1     1567.80     1503.24     54.77 o 
   0   8   1      551.82      551.87     18.12 o 
   1   8   1     4967.66     5268.62    283.09 o 
   2   8   1       18.21       16.30      5.74 o 
   3   8   1      276.36      273.32     20.17 o 
   4   8   1       15.25       27.17     13.07 o 
   5   8   1        1.99        8.64     20.13 o 
  -5   9   1        3.96       22.89     20.43 o 
  -4   9   1      102.89       88.35     14.72 o 
  -3   9   1        3.61       16.08      9.48 o 
  -2   9   1      890.09      948.41     34.14 o 
  -1   9   1       81.30       98.96     15.58 o 
   0   9   1      914.76     1053.32     37.72 o 
   1   9   1      831.60      914.92     41.03 o 
   2   9   1      320.60      286.27     14.37 o 
   3   9   1      386.88      372.62     30.61 o 
   4   9   1      101.47       90.48     17.93 o 
   5   9   1       48.12       26.58     25.99 o 
  -5  10   1       78.91       70.57     23.54 o 
  -4  10   1       24.16       32.70     11.47 o 
  -3  10   1      544.20      521.41     29.65 o 
  -2  10   1        0.00        3.84     15.27 o 
  -1  10   1     2786.42     2858.57     61.51 o 
   0  10   1      713.82      751.66     50.85 o 
   1  10   1     3184.32     3454.81    114.57 o 
   2  10   1       57.31       52.99      7.95 o 
   3  10   1      330.31      349.29     22.65 o 
   4  10   1       23.00       29.76     13.76 o 
   5  10   1       18.75       35.99     22.76 o 
  -5  11   1        3.30        4.61     18.94 o 
  -4  11   1      109.81      104.62     15.10 o 
  -3  11   1        0.34       23.32     16.89 o 
  -2  11   1      721.42      740.07     35.93 o 
  -1  11   1      370.34      385.54     27.13 o 
   0  11   1     1743.13     1805.16     32.05 o 
   1  11   1     1411.34     1496.77     28.79 o 
   2  11   1      492.77      451.69     23.78 o 
   3  11   1      354.10      352.96     22.81 o 
   4  11   1       62.28       80.92     17.98 o 
   5  11   1       51.94       61.01     38.45 o 
  -5  12   1       68.20       79.21     24.13 o 
  -4  12   1       12.73       24.26     11.06 o 
  -3  12   1      927.66      917.09     40.16 o 
  -2  12   1        5.74       24.55     11.56 o 
  -1  12   1     4484.04     4834.90    110.28 o 
   0  12   1       88.97       95.11      8.40 o 
   1  12   1     1107.86     1110.79     31.35 o 
   2  12   1       58.43       59.80     11.80 o 
   3  12   1      183.21      194.24     21.13 o 
   4  12   1       25.38       27.53     14.17 o 
   5  12   1       25.56       31.07     20.86 o 
  -5  13   1        4.96       23.83     23.06 o 
  -4  13   1      145.72      148.92     17.55 o 
  -3  13   1        2.93       27.99     17.62 o 
  -2  13   1      566.88      589.92     28.14 o 
  -1  13   1      370.35      397.69     21.93 o 
   0  13   1     2026.69     2220.71     69.91 o 
   1  13   1     1325.35     1423.50     34.15 o 
   2  13   1      507.85      497.34     19.06 o 
   3  13   1      284.77      279.64     21.23 o 
   4  13   1       11.68        9.46     13.39 o 
   5  13   1       45.29       59.13     27.81 o 
  -5  14   1       72.87       83.51     26.42 o 
  -4  14   1        4.55       16.08     14.69 o 
  -3  14   1     1286.56     1269.24     52.23 o 
  -2  14   1       17.00       30.08      9.10 o 
  -1  14   1     5088.20     5384.49    111.54 o 
   0  14   1      144.05      131.45      9.94 o 
   1  14   1      121.90      116.73     10.60 o 
   2  14   1       17.43       30.80     10.22 o 
   3  14   1       38.06       60.91     12.02 o 
   4  14   1       13.31       12.56     14.54 o 
   5  14   1       14.09       40.92     26.20 o 
  -5  15   1        5.92       26.14     21.50 o 
  -4  15   1      137.29      128.24     17.19 o 
  -3  15   1       14.83       59.73     18.05 o 
  -2  15   1      110.40      100.40     13.93 o 
  -1  15   1      276.71      286.18     27.69 o 
   0  15   1     1562.63     1601.96     31.43 o 
   1  15   1      794.41      786.32     26.09 o 
   2  15   1      704.63      762.77     45.78 o 
   3  15   1      163.63      161.88     18.38 o 
   4  15   1        1.14       15.32     13.91 o 
  -5  16   1       47.78       83.64     28.75 o 
  -4  16   1       19.80       46.59     12.85 o 
  -3  16   1     1029.33     1013.58     47.79 o 
  -2  16   1       27.28       53.43     20.61 o 
  -1  16   1     3457.61     3469.74     67.56 o 
   0  16   1      544.86      495.89     19.14 o 
   1  16   1        1.41        2.55      5.37 o 
   2  16   1        1.16       27.55     22.08 o 
   3  16   1        6.76       15.13     10.98 o 
   4  16   1       11.00       58.78     24.76 o 
  -5  17   1        3.92       13.85     22.18 o 
  -4  17   1      544.83      526.09     31.83 o 
  -3  17   1        5.32       39.38     19.12 o 
  -2  17   1     7493.61     8209.17    119.77 o 
  -1  17   1      302.17      294.88     26.40 o 
   0  17   1      155.14      119.52      9.77 o 
   1  17   1      312.82      282.54     10.81 o 
   2  17   1     6431.93     6658.54     69.64 o 
   3  17   1       61.36       65.51     13.45 o 
   4  17   1     1025.75     1012.37     74.03 o 
  -5  18   1       15.54       29.92     18.54 o 
  -4  18   1        0.85       40.64     18.84 o 
  -3  18   1      441.92      471.63     30.90 o 
  -2  18   1        4.35       30.55     12.72 o 
  -1  18   1     1532.94     1631.52     34.41 o 
   0  18   1      211.11      182.44     12.02 o 
   1  18   1       10.82       13.41      5.42 o 
   2  18   1       57.40      137.35     46.29 o 
   3  18   1        8.30        9.51     11.24 o 
   4  18   1        7.32       75.43     19.83 o 
  -5  19   1        1.67       10.44     15.73 o 
  -4  19   1      713.06      780.18     39.04 o 
  -3  19   1        5.23        5.95     11.01 o 
  -2  19   1     4318.71     4567.69    103.31 o 
  -1  19   1      292.21      277.76     13.70 o 
   0  19   1      998.60     1069.62     28.48 o 
   1  19   1       55.56       36.97      5.97 o 
   2  19   1      663.86      663.66     22.87 o 
   3  19   1        0.65       10.71     11.37 o 
   4  19   1      354.50      318.01     31.81 o 
  -5  20   1        0.00       12.05     15.08 o 
  -4  20   1        0.00       17.95     11.93 o 
  -3  20   1        0.08        2.72     11.49 o 
  -2  20   1       44.26       84.43     28.43 o 
  -1  20   1       14.40       21.40      6.74 o 
   0  20   1       53.70       52.81      8.09 o 
   1  20   1       60.30       49.13      9.41 o 
   2  20   1      166.28      146.53     18.14 o 
   3  20   1      102.28      106.11     15.07 o 
   4  20   1       24.92       40.63     15.06 o 
  -5  21   1        0.71        2.08     17.69 o 
  -4  21   1       29.43       19.37     13.84 o 
  -3  21   1        0.12        6.36     10.79 o 
  -2  21   1      231.10      229.09     18.68 o 
  -1  21   1      216.44      192.48     13.11 o 
   0  21   1       80.89       77.00      9.84 o 
   1  21   1        0.04        2.19      5.60 o 
   2  21   1        6.97       15.72      9.11 o 
   3  21   1       41.38       34.19     13.15 o 
   4  21   1        0.08        3.53     11.95 o 
  -5  22   1        3.99        7.44     16.48 o 
  -4  22   1        7.46        3.41      9.84 o 
  -3  22   1      127.16       98.12     17.36 o 
  -2  22   1        1.27        6.38      8.74 o 
  -1  22   1      248.38      256.34     15.03 o 
   0  22   1        3.78        9.44      7.01 o 
   1  22   1       89.36       83.62      9.35 o 
   2  22   1       93.31       83.16     14.34 o 
   3  22   1       72.28       69.58     14.89 o 
   4  22   1       15.03       15.90     12.14 o 
  -5  23   1        0.00       -1.16     14.74 o 
  -4  23   1        0.37        6.89     11.91 o 
  -3  23   1        0.36        5.30     11.81 o 
  -2  23   1        8.45       10.22      7.98 o 
  -1  23   1       18.58       30.72      7.58 o 
   0  23   1       15.69       18.25      7.19 o 
   1  23   1       57.67       59.27      8.74 o 
   2  23   1        7.38       14.04      9.97 o 
   3  23   1       76.99       68.64     15.52 o 
   4  23   1        3.04        9.58     15.17 o 
  -4  24   1        6.37        1.22     11.39 o 
  -3  24   1      199.71      171.37     21.51 o 
  -2  24   1        8.79       13.17      9.41 o 
  -1  24   1      472.00      437.57     20.06 o 
   0  24   1        8.71        8.25      6.39 o 
   1  24   1       13.73       25.46      7.96 o 
   2  24   1        7.64       10.77     10.85 o 
   3  24   1        2.02        6.38     11.01 o 
   4  24   1        0.96       -6.19     12.05 o 
  -4  25   1        1.06        4.07     14.08 o 
  -3  25   1        3.45        6.89     11.71 o 
  -2  25   1        0.88       -5.65      8.66 o 
  -1  25   1       79.53       94.67     11.17 o 
   0  25   1      144.48      124.68     12.33 o 
   1  25   1      207.41      192.29     14.39 o 
   2  25   1       81.95       80.33     14.30 o 
   3  25   1       55.76       46.52     14.64 o 
   4  25   1        0.02       23.22     15.03 o 
  -4  26   1        1.77       13.50     12.46 o 
  -3  26   1      193.52      226.13     23.79 o 
  -2  26   1        4.15      -11.38      7.59 o 
  -1  26   1      508.35      490.31     21.75 o 
   0  26   1        2.27       10.60      6.79 o 
   1  26   1       22.91       27.77      7.93 o 
   2  26   1       11.51        6.33     10.75 o 
   3  26   1       28.33       30.66     14.20 o 
   4  26   1        2.39       -2.68     14.66 o 
  -4  27   1        7.63       23.32     15.23 o 
  -3  27   1        3.36       13.28     14.77 o 
  -2  27   1        0.56       -6.98      8.40 o 
  -1  27   1      255.28      277.90     17.32 o 
   0  27   1      254.19      229.22     16.65 o 
   1  27   1      304.09      284.71     17.54 o 
   2  27   1      198.30      221.35     20.42 o 
   3  27   1       54.64       58.98     15.78 o 
   4  27   1        3.25        5.38     16.23 o 
  -4  28   1        0.69       28.23     16.91 o 
  -3  28   1      212.71      201.32     31.04 o 
  -2  28   1        2.56       -4.02      9.67 o 
  -1  28   1      500.45      489.80     36.24 o 
   0  28   1        8.80       23.75      8.03 o 
   1  28   1      114.22      110.51     11.99 o 
   2  28   1       51.12       50.50     15.41 o 
   3  28   1       57.55       67.17     16.18 o 
   4  28   1       10.44       19.32     14.45 o 
  -4  29   1       18.30       17.98     18.16 o 
  -3  29   1        2.78       29.04     18.85 o 
  -2  29   1       19.11        6.33     12.42 o 
  -1  29   1      187.65      209.88     15.71 o 
   0  29   1      252.27      224.35     16.82 o 
   1  29   1      183.59      187.93     15.54 o 
   2  29   1      214.81      250.83     25.94 o 
   3  29   1       45.07       49.98     16.87 o 
   4  29   1       11.19       18.69     15.44 o 
  -4  30   1        0.05      -14.23     16.25 o 
  -3  30   1      208.74      229.70     32.87 o 
  -2  30   1        4.78       12.62     10.46 o 
  -1  30   1      500.60      502.84     24.32 o 
   0  30   1       49.46       55.32     10.47 o 
   1  30   1      204.49      187.48     15.56 o 
   2  30   1       45.57       71.35     16.63 o 
   3  30   1       61.87       66.68     16.40 o 
   4  30   1       20.11       23.58     14.09 o 
  -4  31   1       32.57       24.58     25.16 o 
  -3  31   1        4.14       26.73     17.28 o 
  -2  31   1       82.70       98.31     22.87 o 
  -1  31   1       28.00       59.91     10.42 o 
   0  31   1      180.99      172.38     15.90 o 
   1  31   1       34.80       65.28     11.15 o 
   2  31   1      142.11      187.86     23.58 o 
   3  31   1       27.41       56.94     14.64 o 
   4  31   1       22.90       29.19     16.45 o 
  -4  32   1        0.99       11.15     18.68 o 
  -3  32   1      179.96      179.45     32.92 o 
  -2  32   1       16.19       20.81     17.28 o 
  -1  32   1      475.72      484.10     24.32 o 
   0  32   1      116.44      105.91     14.03 o 
   1  32   1      307.09      314.29     20.54 o 
   2  32   1       12.81       28.39     18.25 o 
   3  32   1       55.56       44.93     16.49 o 
   4  32   1       23.69       21.38     15.44 o 
  -4  33   1       41.01       34.94     22.92 o 
  -3  33   1        6.29       11.72     19.79 o 
  -2  33   1      145.42      181.77     28.12 o 
  -1  33   1        0.28       38.33     13.47 o 
   0  33   1      118.75      119.55     14.63 o 
   1  33   1        3.22       38.82     10.36 o 
   2  33   1       75.20       80.36     23.32 o 
   3  33   1       13.35       22.65     17.26 o 
   4  33   1       33.01       36.37     36.69 o 
  -4  34   1        2.34       22.87     25.32 o 
  -3  34   1      160.51      258.79     37.62 o 
  -2  34   1        6.92       11.08     16.39 o 
  -1  34   1      683.45      727.33     38.04 o 
   0  34   1       43.79       41.28     10.53 o 
   1  34   1      408.62      547.23     53.08 o 
   2  34   1        8.50       18.30     17.54 o 
   3  34   1       30.85       29.63     18.61 o 
  -4  35   1       30.26       14.01     26.32 o 
  -3  35   1        2.58       10.39     17.75 o 
  -2  35   1      186.64      197.58     34.80 o 
  -1  35   1     2866.79     2962.57     93.04 o 
   0  35   1       98.24      101.05     15.07 o 
   1  35   1     3381.11     3647.84     85.45 o 
   2  35   1       32.48       36.41     19.09 o 
   3  35   1      156.22      111.23     30.13 o 
  -4  36   1        3.41        8.70     26.07 o 
  -3  36   1       56.60       42.41     25.61 o 
  -2  36   1        1.90       36.40     22.87 o 
  -1  36   1      208.29      369.04     28.82 o 
   0  36   1       38.61       59.10     13.05 o 
   1  36   1      327.90      476.96     33.04 o 
   2  36   1        0.64        7.42     17.71 o 
   3  36   1       51.86       66.93     25.45 o 
  -4  37   1       25.83       13.19     21.75 o 
  -3  37   1        1.05       14.59     19.53 o 
  -2  37   1      148.38      152.16     28.59 o 
  -1  37   1      574.56      477.35     32.92 o 
   0  37   1       98.07       94.81     14.03 o 
   1  37   1      432.22      518.51     46.42 o 
   2  37   1       27.28       24.44     19.29 o 
   3  37   1        3.33       38.03     23.49 o 
  -3  38   1       23.03       32.54     20.57 o 
  -2  38   1        8.53       32.20     20.12 o 
  -1  38   1       32.27       55.83     14.53 o 
   0  38   1       91.75       82.95     14.14 o 
   1  38   1       94.39      150.33     27.56 o 
   2  38   1       13.39        8.18     21.24 o 
   3  38   1       30.18       46.74     31.16 o 
  -3  39   1        1.78        7.45     24.57 o 
  -2  39   1       77.01       94.19     31.16 o 
  -1  39   1       94.50       76.31     18.07 o 
   0  39   1       96.91      130.55     15.95 o 
   1  39   1       31.98       30.77     19.46 o 
   2  39   1       35.12       43.04     19.97 o 
   3  39   1       13.87       11.61     22.59 o 
  -3  40   1        5.83       14.74     20.97 o 
  -2  40   1       22.81        9.39     22.36 o 
  -1  40   1        7.55       24.39     13.59 o 
   0  40   1      220.31      222.18     20.45 o 
   1  40   1       30.96       22.42     20.44 o 
   2  40   1       15.69       -3.06     20.49 o 
   3  40   1       15.24       30.21     24.06 o 
  -3  41   1        1.73        0.26     21.51 o 
  -2  41   1       27.06       56.63     22.63 o 
  -1  41   1       16.51        9.13     15.00 o 
   0  41   1       62.75       82.57     15.39 o 
   1  41   1        0.48        0.06     17.15 o 
   2  41   1       32.80       32.27     20.94 o 
   3  41   1        7.07       15.56     21.32 o 
  -3  42   1        1.71        8.56     20.17 o 
  -2  42   1       18.87       10.18     19.83 o 
  -1  42   1        1.75        2.59     12.91 o 
   0  42   1      121.62      140.71     17.43 o 
   1  42   1        2.02       10.67     16.75 o 
   2  42   1        5.11       -1.43     21.59 o 
   3  42   1        3.03       11.37     26.38 o 
  -3  43   1        1.21       16.20     27.55 o 
  -2  43   1       11.33       17.47     19.28 o 
  -1  43   1        6.71        1.52     12.36 o 
   0  43   1       19.77       30.83     13.64 o 
   1  43   1        0.84       -0.33     16.08 o 
   2  43   1        7.57        1.92     20.21 o 
   3  43   1        0.42       16.90     23.68 o 
  -3  44   1        0.02        4.68     19.80 o 
  -2  44   1        4.35       33.09     22.29 o 
  -1  44   1        0.27       -2.52     12.89 o 
   0  44   1       16.91       15.58     12.21 o 
   1  44   1        5.50        5.55     17.69 o 
   2  44   1        0.10       -3.83     21.09 o 
  -3  45   1        0.09      -17.60     23.03 o 
  -2  45   1        1.51       -8.87     17.73 o 
  -1  45   1        6.44       -9.04     15.09 o 
   0  45   1        1.98        1.71     10.70 o 
   1  45   1        7.51       -0.86     15.59 o 
   2  45   1        0.36       -7.67     17.61 o 
  -2  46   1        0.77      -12.76     18.13 o 
  -1  46   1        6.56        5.64     14.90 o 
   0  46   1        0.49        5.96     11.27 o 
   1  46   1       19.63       41.85     24.72 o 
   2  46   1        0.31      -17.68     18.62 o 
  -2  47   1        3.07      -17.73     21.74 o 
  -1  47   1        4.02        2.19     16.81 o 
   0  47   1        2.05      -12.94     19.07 o 
   1  47   1       17.53       11.56     20.18 o 
   2  47   1        0.09        1.46     21.49 o 
  -2  48   1        0.32       16.77     19.48 o 
  -1  48   1       23.39       21.66     28.84 o 
   0  48   1        5.58        4.36     20.35 o 
   1  48   1       25.65       35.18     24.26 o 
   2  48   1        0.14      -27.14     21.11 o 
  -2  49   1       26.90       54.02     33.30 o 
  -1  49   1        0.00       15.46     19.99 o 
   0  49   1       11.06       12.04     22.33 o 
   1  49   1       14.73       35.98     23.03 o 
  -2  50   1        0.70       14.50     23.29 o 
  -1  50   1       48.16       67.36     35.68 o 
   0  50   1        6.01      -15.64     17.21 o 
   1  50   1       18.21       20.04     20.78 o 
  -1  51   1        0.58      -10.68     24.31 o 
   0  51   1       19.48       13.92     20.10 o 
   1  51   1       15.31       10.91     18.40 o 
  -1  52   1       49.26       66.92     29.33 o 
   0  52   1        0.04      -20.74     24.12 o 
   1  52   1       15.07        6.58     22.01 o 
   0  53   1        3.04       26.13     36.56 o 
  -5   0   2        0.03       -4.77     30.66 o 
  -4   0   2     1997.26     1927.43    116.22 o 
  -3   0   2       15.57        4.66      8.91 o 
  -2   0   2       13.06       14.95     11.18 o 
  -1   0   2       55.95       72.62     15.96 o 
   0   0   2    46534.64    50291.83    423.31 o 
   1   0   2      245.83      264.19     15.57 o 
   2   0   2     1723.89     1831.70     44.28 o 
   3   0   2      101.05       91.45     18.54 o 
   4   0   2       97.14      131.43     38.95 o 
  -5   1   2        0.06       -5.41     21.46 o 
  -4   1   2        9.10       33.32     16.42 o 
  -3   1   2      264.57      277.54     16.73 o 
  -2   1   2     1646.36     1594.24     35.95 o 
  -1   1   2     9074.58    10266.08    228.94 o 
   0   1   2     5690.74     6534.57    542.61 o 
   1   1   2     2262.04     2294.04     30.48 o 
   2   1   2     1010.70      950.14     26.32 o 
   3   1   2       50.54       55.74     11.63 o 
   4   1   2       81.46       66.22     23.12 o 
  -5   2   2        0.32        5.21     17.86 o 
  -4   2   2      161.12      180.58     47.75 o 
  -3   2   2        9.56        9.40      7.17 o 
  -2   2   2      950.95      884.15     27.10 o 
  -1   2   2       60.49       76.54     11.23 o 
   0   2   2     8563.37     9280.34    335.63 o 
   1   2   2      319.60      303.56     11.61 o 
   2   2   2     2321.58     2346.13     34.86 o 
   3   2   2       94.89       83.27     12.64 o 
   4   2   2        5.02       35.19     24.06 o 
  -5   3   2       23.72       40.12     20.49 o 
  -4   3   2       42.57       51.07     15.33 o 
  -3   3   2      328.83      304.71     16.90 o 
  -2   3   2      710.78      702.69     24.82 o 
  -1   3   2     4413.58     4412.62    264.55 o 
   0   3   2      609.93      621.77     32.38 o 
   1   3   2     1291.12     1176.82     37.71 o 
   2   3   2      411.15      404.53     14.89 o 
   3   3   2       61.66       58.64     12.10 o 
   4   3   2      108.70      102.39     24.84 o 
  -5   4   2        1.56       15.31     18.00 o 
  -4   4   2      178.08      167.66     24.30 o 
  -3   4   2       13.22       13.09      6.42 o 
  -2   4   2      770.54      758.44     25.45 o 
  -1   4   2        4.73        1.21      6.78 o 
   0   4   2     3280.18     3539.68     50.94 o 
   1   4   2      431.19      420.69     15.54 o 
   2   4   2      725.22      695.90     18.77 o 
   3   4   2       96.85      106.05     14.54 o 
   4   4   2        3.56       21.09     20.59 o 
  -5   5   2       68.85       71.98     25.38 o 
  -4   5   2       12.63       19.63     11.56 o 
  -3   5   2      301.36      276.85     15.06 o 
  -2   5   2      205.36      208.86     14.23 o 
  -1   5   2      752.27      805.20     28.25 o 
   0   5   2      327.85      311.86     15.82 o 
   1   5   2      419.84      398.75     15.40 o 
   2   5   2      304.46      292.96     15.98 o 
   3   5   2       66.45       62.01     12.12 o 
   4   5   2       96.05       99.79     22.69 o 
  -5   6   2        1.94       -2.41     15.74 o 
  -4   6   2       87.65       98.26     15.38 o 
  -3   6   2        0.91        0.79      6.07 o 
  -2   6   2      636.65      648.24     23.05 o 
  -1   6   2       32.78       37.72      8.83 o 
   0   6   2      925.15      980.46     27.27 o 
   1   6   2      301.88      296.94     13.95 o 
   2   6   2       71.15       62.24      9.25 o 
   3   6   2       74.44       50.73     11.77 o 
   4   6   2        1.73        5.53     13.89 o 
  -5   7   2       58.38       86.85     25.18 o 
  -4   7   2        2.71        5.52     10.15 o 
  -3   7   2      173.78      129.54     10.61 o 
  -2   7   2       37.73       25.42      7.10 o 
  -1   7   2       11.34        9.17      6.51 o 
   0   7   2      412.03      365.99     19.54 o 
   1   7   2       97.12       90.70      8.83 o 
   2   7   2      214.89      222.15     14.26 o 
   3   7   2       89.59       67.32     12.82 o 
   4   7   2       54.67       42.08     17.63 o 
  -5   8   2        0.98       17.22     19.05 o 
  -4   8   2       10.40       12.73     12.87 o 
  -3   8   2       13.49        9.70      8.23 o 
  -2   8   2      493.07      501.09     28.64 o 
  -1   8   2      150.97      145.18     15.68 o 
   0   8   2      426.36      403.46     23.52 o 
   1   8   2       23.38       24.30      7.14 o 
   2   8   2       12.93        8.00      7.46 o 
   3   8   2       31.06       35.43      9.30 o 
   4   8   2        0.00        5.21     13.93 o 
  -5   9   2       24.62       42.77     23.01 o 
  -4   9   2        0.03       -6.91      9.60 o 
  -3   9   2       56.10       42.65     12.39 o 
  -2   9   2        3.85       -1.32      5.52 o 
  -1   9   2      340.98      344.67     16.66 o 
   0   9   2      313.71      274.39     13.20 o 
   1   9   2       38.47       28.64      6.97 o 
   2   9   2       57.97       47.49      9.11 o 
   3   9   2      102.93       81.47     13.19 o 
   4   9   2       13.92       30.48     16.74 o 
  -5  10   2        0.10       14.16     16.79 o 
  -4  10   2        3.01       -1.77      9.81 o 
  -3  10   2       55.32       43.23     11.32 o 
  -2  10   2      300.99      303.32     14.00 o 
  -1  10   2      201.68      184.30     11.30 o 
   0  10   2      436.17      442.57     15.40 o 
   1  10   2       49.57       44.59      6.21 o 
   2  10   2       98.88       82.36     10.15 o 
   3  10   2        2.19       21.50     10.00 o 
   4  10   2        2.38        9.15     13.29 o 
  -5  11   2        9.95       14.75     19.94 o 
  -4  11   2        0.66        4.98      9.65 o 
  -3  11   2        0.94       11.15      9.72 o 
  -2  11   2        0.01       -0.89      5.78 o 
  -1  11   2      585.10      585.29     22.17 o 
   0  11   2       88.64       76.38      8.68 o 
   1  11   2       17.23       19.25      5.29 o 
   2  11   2        4.29        7.28      7.63 o 
   3  11   2       67.36       66.68     13.89 o 
   4  11   2        7.72       12.92     12.63 o 
  -5  12   2        0.66        8.53     17.69 o 
  -4  12   2       26.04       24.19     12.75 o 
  -3  12   2       61.57       53.29     12.94 o 
  -2  12   2       83.28       70.44      8.06 o 
  -1  12   2       26.81       27.44      6.56 o 
   0  12   2      339.50      294.87     14.42 o 
   1  12   2      166.93      157.37      9.51 o 
   2  12   2      131.61       99.64     10.55 o 
   3  12   2        1.41       23.29     11.06 o 
   4  12   2        6.34       14.87     15.02 o 
  -5  13   2        0.01       10.16     17.21 o 
  -4  13   2        0.97       -3.68     12.12 o 
  -3  13   2       37.67       30.53     11.12 o 
  -2  13   2       26.53       16.03      5.65 o 
  -1  13   2      781.64      767.85     22.80 o 
   0  13   2        8.56        7.26      4.16 o 
   1  13   2        1.51        0.43      4.87 o 
   2  13   2       93.32       88.38     12.58 o 
   3  13   2       19.77       17.61     11.34 o 
   4  13   2       57.01       58.08     17.84 o 
  -5  14   2        0.43       11.65     16.29 o 
  -4  14   2       65.10       58.66     15.78 o 
  -3  14   2        0.00        8.19     11.45 o 
  -2  14   2       25.39       25.49      6.42 o 
  -1  14   2      263.16      286.15     11.50 o 
   0  14   2       30.10       22.36      5.06 o 
   1  14   2       82.90       77.46      7.94 o 
   2  14   2       64.44       57.70     10.08 o 
   3  14   2        4.30        9.46     10.19 o 
   4  14   2        1.84        7.64     14.38 o 
  -5  15   2       20.21       29.61     20.77 o 
  -4  15   2        7.35       10.34     13.47 o 
  -3  15   2      214.09      195.03     20.56 o 
  -2  15   2      222.27      230.77     11.95 o 
  -1  15   2      919.50      912.01     19.52 o 
   0  15   2      218.58      190.13     13.31 o 
   1  15   2      138.75      117.07      9.57 o 
   2  15   2      173.89      155.34     13.63 o 
   3  15   2        6.31       16.29      9.64 o 
   4  15   2       63.06       52.20     18.20 o 
  -5  16   2       24.34       27.13     20.35 o 
  -4  16   2      124.79      157.32     21.62 o 
  -3  16   2      548.31      518.89     31.22 o 
  -2  16   2      516.34      529.16     27.77 o 
  -1  16   2     2982.85     3549.69    120.78 o 
   0  16   2      175.14      181.16     13.20 o 
   1  16   2        8.05       14.40      6.91 o 
   2  16   2        6.20       16.51      7.82 o 
   3  16   2      251.22      200.74     20.08 o 
   4  16   2        1.10        8.62     12.45 o 
  -5  17   2       11.18        7.86     20.32 o 
  -4  17   2       43.51       34.43     15.40 o 
  -3  17   2       13.57       80.51     37.25 o 
  -2  17   2      472.10      482.96     22.18 o 
  -1  17   2       53.85       28.25      8.99 o 
   0  17   2      505.99      498.95     23.78 o 
   1  17   2      916.50      907.69     23.29 o 
   2  17   2      194.50      182.98     14.63 o 
   3  17   2      248.73      303.48     23.83 o 
   4  17   2       41.75       36.90     17.50 o 
  -5  18   2      167.02      118.78     24.36 o 
  -4  18   2      128.70      130.02     20.04 o 
  -3  18   2     2792.34     2793.85     70.16 o 
  -2  18   2     1063.05     1111.75     38.51 o 
  -1  18   2     8596.90     9692.73    191.17 o 
   0  18   2      815.91      787.11     25.83 o 
   1  18   2     1232.56     1345.69     43.64 o 
   2  18   2        6.54       17.88      8.22 o 
   3  18   2     2139.80     2244.97    107.94 o 
   4  18   2       15.32       10.07     13.71 o 
  -5  19   2       31.08       31.15     15.62 o 
  -4  19   2       81.14      107.34     19.10 o 
  -3  19   2       46.95       60.59     24.43 o 
  -2  19   2      816.71      919.27     35.34 o 
  -1  19   2        5.61       25.15     12.44 o 
   0  19   2      893.46      889.49     30.40 o 
   1  19   2     1025.08     1047.16     39.67 o 
   2  19   2      150.46      149.88     13.87 o 
   3  19   2      470.96      498.47     35.88 o 
   4  19   2       17.98       23.69     16.38 o 
  -5  20   2        0.99       19.65     16.11 o 
  -4  20   2      123.51      119.33     20.07 o 
  -3  20   2      160.49      200.01     21.07 o 
  -2  20   2     1337.54     1448.71     44.09 o 
  -1  20   2      524.83      554.25     34.48 o 
   0  20   2     1173.88     1166.89     33.08 o 
   1  20   2        0.14       18.19     11.87 o 
   2  20   2        2.63       30.65      9.61 o 
   3  20   2        0.69       45.33     15.57 o 
   4  20   2        8.99        7.62     16.17 o 
  -5  21   2       68.05       81.46     17.59 o 
  -4  21   2       18.08       36.22     15.92 o 
  -3  21   2      296.58      272.28     24.35 o 
  -2  21   2      261.92      275.89     17.65 o 
  -1  21   2      245.92      235.36     16.02 o 
   0  21   2     1074.03     1096.33     32.69 o 
   1  21   2      572.37      580.48     23.99 o 
   2  21   2      331.58      271.86     27.20 o 
   3  21   2      233.37      259.44     23.31 o 
   4  21   2       47.87       52.48     18.69 o 
  -5  22   2        0.33       22.83     18.37 o 
  -4  22   2       95.69       91.98     19.41 o 
  -3  22   2      106.48      161.22     19.31 o 
  -2  22   2      896.13      871.29     29.31 o 
  -1  22   2      292.61      280.74     17.08 o 
   0  22   2      885.04      856.99     42.97 o 
   1  22   2        0.13       13.31      6.36 o 
   2  22   2        5.24       43.51     13.00 o 
   3  22   2       15.48       35.19     12.37 o 
   4  22   2        0.01       -4.42     15.27 o 
  -5  23   2       51.68       49.61     19.36 o 
  -4  23   2        0.18       17.71     20.25 o 
  -3  23   2      254.42      259.90     24.02 o 
  -2  23   2       13.80       35.10      9.93 o 
  -1  23   2      168.02      153.39     13.24 o 
   0  23   2      922.85      929.72     30.69 o 
   1  23   2      277.03      277.13     14.51 o 
   2  23   2      452.06      458.16     27.08 o 
   3  23   2      107.28      101.68     16.70 o 
   4  23   2       68.59       66.70     19.57 o 
  -5  24   2        0.50        6.25     17.15 o 
  -4  24   2       79.67       75.05     33.67 o 
  -3  24   2       45.65       92.00     22.26 o 
  -2  24   2      439.23      505.38     31.28 o 
  -1  24   2       67.14       69.39     10.29 o 
   0  24   2      490.24      445.94     29.55 o 
   1  24   2        6.57       19.23      6.36 o 
   2  24   2       43.95       74.02     15.35 o 
   3  24   2       69.60       75.84     16.26 o 
   4  24   2       10.45       36.02     17.81 o 
  -4  25   2        2.85       19.86     18.40 o 
  -3  25   2      156.56      149.44     26.36 o 
  -2  25   2        0.19       20.65     10.95 o 
  -1  25   2      145.39      128.21     14.69 o 
   0  25   2      610.09      578.50     25.24 o 
   1  25   2      163.75      151.06     11.47 o 
   2  25   2      359.38      352.86     29.03 o 
   3  25   2       44.20       63.53     15.90 o 
   4  25   2       42.96       55.53     21.15 o 
  -4  26   2       60.36       88.82     26.30 o 
  -3  26   2       24.69       46.65     20.71 o 
  -2  26   2      194.12      188.94     20.82 o 
  -1  26   2       14.19       27.82      9.33 o 
   0  26   2      308.68      284.33     18.29 o 
   1  26   2       16.58       21.98      6.71 o 
   2  26   2       73.21       86.76     17.03 o 
   3  26   2       74.13       84.20     17.51 o 
   4  26   2       11.73       16.78     17.44 o 
  -4  27   2        0.01        3.62     19.81 o 
  -3  27   2       90.97       61.81     22.16 o 
  -2  27   2        1.60        5.84     10.75 o 
  -1  27   2      238.86      220.81     18.23 o 
   0  27   2      246.78      236.51     17.37 o 
   1  27   2      134.06      127.37     12.21 o 
   2  27   2      135.65      129.46     19.69 o 
   3  27   2        9.79       23.54     13.01 o 
   4  27   2        8.50       30.09     16.73 o 
  -4  28   2       41.42       30.38     18.01 o 
  -3  28   2       13.61       -3.70     18.08 o 
  -2  28   2       75.26       88.85     16.29 o 
  -1  28   2        4.48       12.47      8.72 o 
   0  28   2      203.21      184.03     16.37 o 
   1  28   2       10.61       24.98      7.96 o 
   2  28   2      113.55      102.68     18.37 o 
   3  28   2       40.45       48.65     14.93 o 
   4  28   2       11.70       26.49     15.35 o 
  -4  29   2        0.15       -0.12     16.21 o 
  -3  29   2       37.45       33.76     18.93 o 
  -2  29   2       16.40       18.92     12.55 o 
  -1  29   2      315.19      283.26     20.96 o 
   0  29   2       66.26       67.21     11.21 o 
   1  29   2      117.91      105.76     11.47 o 
   2  29   2       21.77       19.82     15.47 o 
   3  29   2        1.76        9.77     13.87 o 
   4  29   2        0.93       -3.59     17.94 o 
  -4  30   2       23.13       28.64     21.13 o 
  -3  30   2        7.39        0.92     19.54 o 
  -2  30   2       20.82       19.97     12.18 o 
  -1  30   2        4.13       14.62      8.92 o 
   0  30   2       58.01       42.74     10.88 o 
   1  30   2        8.76        3.46      7.79 o 
   2  30   2      101.64       68.44     20.63 o 
   3  30   2       12.61       -0.55     15.04 o 
   4  30   2       10.00        0.82     19.59 o 
  -4  31   2        0.23        1.50     22.29 o 
  -3  31   2       11.71       17.56     18.18 o 
  -2  31   2       27.68       12.57     12.27 o 
  -1  31   2      256.75      243.44     19.30 o 
   0  31   2        9.72       15.14      9.70 o 
   1  31   2       59.12       33.18      9.92 o 
   2  31   2        0.11       -1.91     13.22 o 
   3  31   2        0.03       -1.22     21.01 o 
  -4  32   2       12.33       11.91     23.41 o 
  -3  32   2        1.23       31.71     29.46 o 
  -2  32   2        2.04        9.64     12.15 o 
  -1  32   2        5.39       15.26      9.69 o 
   0  32   2       51.66       43.82     11.25 o 
   1  32   2       19.04       17.57      8.62 o 
   2  32   2       16.56       15.57     16.36 o 
   3  32   2        1.24      -10.69     18.80 o 
  -4  33   2        0.66        9.49     19.37 o 
  -3  33   2        0.02       -6.15     16.78 o 
  -2  33   2       31.25       47.75     15.99 o 
  -1  33   2       50.17       52.74     10.87 o 
   0  33   2        0.09       34.80     20.96 o 
   1  33   2        0.44        7.96      8.78 o 
   2  33   2        5.32       17.99     19.37 o 
   3  33   2        3.82        3.86     19.95 o 
  -4  34   2       50.28       46.92     22.50 o 
  -3  34   2        0.06        5.35     16.48 o 
  -2  34   2      181.28      133.21     20.56 o 
  -1  34   2       16.41        6.04     10.58 o 
   0  34   2     1737.87     1784.99     50.15 o 
   1  34   2       39.50       56.59     21.11 o 
   2  34   2      202.19      179.42     30.44 o 
   3  34   2        0.92      -13.31     19.14 o 
  -4  35   2        2.06       69.88     30.08 o 
  -3  35   2        7.09        0.73     18.96 o 
  -2  35   2       18.89       25.59     16.01 o 
  -1  35   2        0.49        4.76     11.48 o 
   0  35   2      299.00      405.08     38.67 o 
   1  35   2       10.32       19.42     18.84 o 
   2  35   2       43.99       79.62     23.81 o 
   3  35   2        6.89        2.21     20.34 o 
  -4  36   2      216.79      343.40     48.01 o 
  -3  36   2        0.79        3.99     19.59 o 
  -2  36   2       45.55       18.93     14.30 o 
  -1  36   2       17.28       24.28     14.56 o 
   0  36   2     1999.03     1997.28     54.74 o 
   1  36   2       53.32       63.08     20.45 o 
   2  36   2      575.94      488.55     48.79 o 
   3  36   2        5.68      -11.13     19.54 o 
  -4  37   2        1.02       20.78     22.26 o 
  -3  37   2        5.10       -3.93     17.25 o 
  -2  37   2       37.44       50.23     23.36 o 
  -1  37   2      179.87      126.41     20.07 o 
   0  37   2      447.06      506.78     29.21 o 
   1  37   2      161.35      160.31     28.22 o 
   2  37   2      130.36      141.23     31.08 o 
   3  37   2        9.12       26.92     22.11 o 
  -3  38   2        1.10        0.01     28.71 o 
  -2  38   2       57.39       39.35     21.87 o 
  -1  38   2       11.24       12.79     14.45 o 
   0  38   2       92.00      145.81     17.45 o 
   1  38   2       22.99       22.44     16.46 o 
   2  38   2       22.17       48.05     22.95 o 
   3  38   2        7.99        6.47     19.73 o 
  -3  39   2       15.67        1.19     23.39 o 
  -2  39   2       26.02       23.71     21.81 o 
  -1  39   2      171.62      140.97     21.55 o 
   0  39   2      130.95      127.89     16.73 o 
   1  39   2      119.62      112.03     25.56 o 
   2  39   2       72.87       72.51     23.21 o 
   3  39   2        8.17       16.61     22.98 o 
  -3  40   2        0.14       12.54     22.41 o 
  -2  40   2       76.76       90.28     31.24 o 
  -1  40   2        0.66        9.41     13.32 o 
   0  40   2      133.47      133.21     17.38 o 
   1  40   2        1.19        8.23     15.08 o 
   2  40   2       41.70       30.28     20.30 o 
   3  40   2       10.81       10.77     26.75 o 
  -3  41   2       30.87       41.29     28.08 o 
  -2  41   2       18.91       37.65     23.63 o 
  -1  41   2       89.07       62.39     18.05 o 
   0  41   2       43.47       42.95     12.93 o 
   1  41   2       48.30       57.92     20.37 o 
   2  41   2       50.62       53.06     24.51 o 
  -3  42   2        3.65       34.54     31.54 o 
  -2  42   2       65.10       51.23     28.51 o 
  -1  42   2        2.55        2.32     12.92 o 
   0  42   2       61.01       54.46     13.30 o 
   1  42   2       48.43       42.50     20.19 o 
   2  42   2       25.49       22.32     19.19 o 
  -3  43   2       25.70       30.49     25.07 o 
  -2  43   2       23.50       10.92     27.89 o 
  -1  43   2       42.57       74.74     19.04 o 
   0  43   2       20.65       29.89     11.60 o 
   1  43   2       23.31       25.63     19.86 o 
   2  43   2       34.44       39.97     24.24 o 
  -3  44   2        3.19        3.39     26.51 o 
  -2  44   2       49.23       75.33     25.03 o 
  -1  44   2       12.40       29.53     15.92 o 
   0  44   2       28.22       26.22     12.82 o 
   1  44   2       64.54       56.31     20.52 o 
   2  44   2       13.67       27.00     22.00 o 
  -3  45   2       23.48       48.18     30.03 o 
  -2  45   2       25.75       38.44     23.89 o 
  -1  45   2       39.73       50.05     20.33 o 
   0  45   2        8.17       29.39     13.29 o 
   1  45   2       23.24       35.53     20.66 o 
   2  45   2       15.86       20.80     29.21 o 
  -2  46   2       44.70       23.20     20.72 o 
  -1  46   2       25.52       23.64     15.03 o 
   0  46   2       25.48       39.21     14.48 o 
   1  46   2       51.93       57.12     24.14 o 
   2  46   2        5.51       15.47     25.42 o 
  -2  47   2       24.22       24.64     24.26 o 
  -1  47   2       34.59       29.95     17.24 o 
   0  47   2        3.85       -5.13     15.28 o 
   1  47   2       29.57       39.81     21.90 o 
   2  47   2        4.09        1.59     21.45 o 
  -2  48   2       44.26       48.94     23.49 o 
  -1  48   2       21.71       13.80     16.82 o 
   0  48   2       31.63       29.96     30.47 o 
   1  48   2       26.09        9.58     21.17 o 
  -2  49   2       17.54        9.55     22.61 o 
  -1  49   2       16.90       34.50     20.17 o 
   0  49   2        1.21      -11.31     32.29 o 
   1  49   2       26.42       51.49     21.54 o 
  -1  50   2        3.64        9.30     14.65 o 
   0  50   2       18.86        5.28     25.00 o 
   1  50   2       15.10      -14.89     17.00 o 
  -1  51   2        1.47        6.66     18.40 o 
   0  51   2        0.27      -16.21     30.28 o 
  -1  52   2       98.74      139.75     25.57 o 
   0  52   2        9.17       16.71     35.43 o 
  -5   1   3      336.04      345.47     40.46 o 
  -4   1   3        0.00        0.26     13.04 o 
  -3   1   3      317.97      248.46     16.96 o 
  -2   1   3        8.57        3.18      8.94 o 
  -1   1   3     5947.58     5887.24     91.90 o 
   0   1   3      275.55      318.86     25.49 o 
   1   1   3     4005.63     4305.80    106.56 o 
   2   1   3       32.04       29.25      6.81 o 
   3   1   3      192.46      155.06     18.38 o 
   4   1   3        3.14       -0.66     20.00 o 
  -5   2   3       62.16      114.67     44.54 o 
  -4   2   3        4.14        1.33     13.02 o 
  -3   2   3      150.99      112.59     12.37 o 
  -2   2   3        5.15        3.43      7.94 o 
  -1   2   3      989.64      920.87     36.07 o 
   0   2   3       94.71      106.88     15.61 o 
   1   2   3      721.32      715.28     23.45 o 
   2   2   3      131.30      114.49     10.16 o 
   3   2   3        0.11       17.68     11.50 o 
   4   2   3        4.32        3.83     20.25 o 
  -5   3   3        0.07       35.14     24.47 o 
  -4   3   3        1.03       -6.22     11.63 o 
  -3   3   3       65.26       54.85     11.13 o 
  -2   3   3       81.92       41.74     17.72 o 
  -1   3   3      692.18      728.79     32.60 o 
   0   3   3     2002.07     2136.35     59.75 o 
   1   3   3      116.08      128.06     11.65 o 
   2   3   3      197.39      189.17     14.26 o 
   3   3   3       34.45       12.67     11.62 o 
   4   3   3        7.77        7.11     18.62 o 
  -5   4   3       29.24       29.42     25.26 o 
  -4   4   3        0.02       -7.39     10.35 o 
  -3   4   3      256.01      257.26     16.74 o 
  -2   4   3        3.08        6.47      8.57 o 
  -1   4   3      100.57      100.07     13.68 o 
   0   4   3      203.91      223.44     20.30 o 
   1   4   3      283.84      277.86     15.66 o 
   2   4   3      334.60      313.22     18.03 o 
   3   4   3       12.61       19.93     12.38 o 
   4   4   3       27.14       21.84     25.25 o 
  -5   5   3        0.69       24.45     20.43 o 
  -4   5   3        7.56      -10.75     11.24 o 
  -3   5   3      109.32      120.35     12.35 o 
  -2   5   3      289.74      251.37     17.53 o 
  -1   5   3     2371.60     2327.34    217.81 o 
   0   5   3     3054.21     2976.83     74.16 o 
   1   5   3      676.98      638.89     23.45 o 
   2   5   3      251.32      229.21     15.95 o 
   3   5   3       90.65       69.95     14.55 o 
   4   5   3        5.28       21.07     15.70 o 
  -5   6   3       47.93       80.24     26.89 o 
  -4   6   3       12.51        6.97     11.60 o 
  -3   6   3      427.00      404.93     23.98 o 
  -2   6   3        0.61        0.80      7.28 o 
  -1   6   3       30.62       20.14      9.49 o 
   0   6   3      180.70      188.43     15.59 o 
   1   6   3       87.83       91.32      9.89 o 
   2   6   3      392.30      385.75     19.99 o 
   3   6   3       17.09       27.31     11.40 o 
   4   6   3       54.91       78.47     19.36 o 
  -5   7   3        5.19       44.75     21.58 o 
  -4   7   3       56.04       71.95     16.83 o 
  -3   7   3      180.60      183.11     22.81 o 
  -2   7   3      576.11      556.34     38.61 o 
  -1   7   3     2197.05     2576.32    171.57 o 
   0   7   3     2479.53     2529.78     53.38 o 
   1   7   3      719.22      650.53     28.18 o 
   2   7   3      176.11      168.58     14.31 o 
   3   7   3      119.26       99.86     17.39 o 
   4   7   3        0.00       32.43     17.65 o 
  -5   8   3       60.51       85.87     36.06 o 
  -4   8   3       22.62       31.12     14.93 o 
  -3   8   3      472.17      458.59     34.65 o 
  -2   8   3        3.04       -1.30      6.50 o 
  -1   8   3      195.16      181.78     15.65 o 
   0   8   3      147.87      138.04     14.13 o 
   1   8   3       18.96       29.53      8.27 o 
   2   8   3      358.28      389.98     20.31 o 
   3   8   3        3.05       35.55     12.59 o 
   4   8   3       74.20       75.19     21.87 o 
  -5   9   3        5.67       16.41     21.80 o 
  -4   9   3      128.33      122.86     19.06 o 
  -3   9   3      216.18      229.44     25.17 o 
  -2   9   3      712.77      698.37     37.62 o 
  -1   9   3     1446.62     1309.99     78.54 o 
   0   9   3     1517.58     1527.08     55.21 o 
   1   9   3      595.18      541.09     26.23 o 
   2   9   3      147.53      133.81     13.18 o 
   3   9   3      150.45      160.69     22.95 o 
   4   9   3        3.21       17.13     15.71 o 
  -5  10   3       66.33       57.98     32.67 o 
  -4  10   3       15.73       36.75     14.82 o 
  -3  10   3      362.66      395.54     33.46 o 
  -2  10   3       48.41       48.41     10.28 o 
  -1  10   3      303.74      288.75     18.05 o 
   0  10   3      236.71      231.11     17.44 o 
   1  10   3        6.30        6.23      7.45 o 
   2  10   3      338.30      342.96     19.31 o 
   3  10   3        2.27       21.80     15.61 o 
   4  10   3       75.53      110.68     22.38 o 
  -5  11   3        9.27       45.07     22.81 o 
  -4  11   3      192.12      211.94     24.24 o 
  -3  11   3      234.55      215.51     20.60 o 
  -2  11   3      571.73      590.04     51.17 o 
  -1  11   3      933.15      877.79     31.10 o 
   0  11   3      645.86      608.17     27.16 o 
   1  11   3      514.74      484.95     22.59 o 
   2  11   3      161.86      169.55     14.85 o 
   3  11   3      143.96      154.60     21.77 o 
   4  11   3       18.09       24.86     14.59 o 
  -5  12   3       53.35       54.36     22.27 o 
  -4  12   3       10.11       33.35     13.53 o 
  -3  12   3      141.92      152.86     19.61 o 
  -2  12   3      163.39      123.79     18.83 o 
  -1  12   3      290.23      280.41     16.11 o 
   0  12   3      491.81      438.05     24.21 o 
   1  12   3       99.49       78.22     10.78 o 
   2  12   3      308.21      317.71     19.80 o 
   3  12   3        2.89        8.04     13.91 o 
   4  12   3       70.06       71.90     20.82 o 
  -5  13   3       18.45       31.69     22.05 o 
  -4  13   3      158.63      176.65     37.37 o 
  -3  13   3      272.52      298.46     25.66 o 
  -2  13   3      290.77      262.51     29.97 o 
  -1  13   3      737.23      718.43     25.69 o 
   0  13   3      201.60      183.58     13.67 o 
   1  13   3      458.22      436.54     18.08 o 
   2  13   3      197.84      241.19     17.74 o 
   3  13   3       77.10       83.12     15.37 o 
   4  13   3       59.46       44.43     18.71 o 
  -5  14   3       21.23       15.96     29.28 o 
  -4  14   3        3.27       22.40     13.16 o 
  -3  14   3        5.80       24.61     11.84 o 
  -2  14   3      174.45      128.25     19.09 o 
  -1  14   3      218.76      213.01     15.40 o 
   0  14   3      669.24      641.81     24.56 o 
   1  14   3      262.92      250.20     14.27 o 
   2  14   3      296.17      323.33     19.85 o 
   3  14   3        0.03        3.81     11.37 o 
   4  14   3       80.98       89.88     20.83 o 
  -5  15   3       24.40       24.05     20.43 o 
  -4  15   3       91.69      121.80     19.77 o 
  -3  15   3      263.33      255.85     23.85 o 
  -2  15   3      252.70      238.32     26.11 o 
  -1  15   3      473.20      459.35     26.30 o 
   0  15   3       51.67       51.74      8.81 o 
   1  15   3      386.35      360.62     16.90 o 
   2  15   3      127.83      165.22     15.19 o 
   3  15   3       32.04       34.95     12.96 o 
   4  15   3       79.28       79.96     22.20 o 
  -5  16   3       10.06       22.41     18.99 o 
  -4  16   3       46.35       64.57     29.02 o 
  -3  16   3        4.92       11.89     11.27 o 
  -2  16   3       31.69       38.99      8.54 o 
  -1  16   3      165.49      155.54     13.30 o 
   0  16   3      455.84      427.55     20.98 o 
   1  16   3      343.12      334.23     16.21 o 
   2  16   3      340.64      332.35     19.33 o 
   3  16   3        2.31       16.63     12.81 o 
   4  16   3      115.02      128.40     24.51 o 
  -5  17   3       16.60       38.48     22.95 o 
  -4  17   3     1167.16     1258.07     54.90 o 
  -3  17   3       94.42       89.59     17.52 o 
  -2  17   3     8073.23     8189.67    216.70 o 
  -1  17   3      104.06       88.68     11.12 o 
   0  17   3      414.11      432.33     19.07 o 
   1  17   3      271.27      263.25     14.93 o 
   2  17   3      290.59      309.62     19.23 o 
   3  17   3       19.53        9.69     12.72 o 
   4  17   3      203.67      140.99     25.38 o 
  -5  18   3        8.08       20.08     17.91 o 
  -4  18   3        0.30       21.32     14.39 o 
  -3  18   3        2.38       -5.25     10.21 o 
  -2  18   3      123.27      150.01     18.40 o 
  -1  18   3       43.36       36.03      8.72 o 
   0  18   3      260.54      247.54     14.82 o 
   1  18   3      254.09      252.87     14.82 o 
   2  18   3       39.91       37.42      9.59 o 
   3  18   3        4.44       23.95     14.72 o 
   4  18   3       36.05       82.63     24.47 o 
  -5  19   3        4.56       14.66     19.93 o 
  -4  19   3      132.57      130.07     20.98 o 
  -3  19   3        8.24       17.98     10.96 o 
  -2  19   3     1557.36     1693.40     38.42 o 
  -1  19   3        1.14        7.07      6.91 o 
   0  19   3      155.44      168.98     13.07 o 
   1  19   3      147.67      127.48     11.38 o 
   2  19   3      414.36      428.41     23.25 o 
   3  19   3       48.69       30.83     14.17 o 
   4  19   3      262.34      240.89     31.57 o 
  -5  20   3       10.06       25.17     21.35 o 
  -4  20   3       45.94       30.66     18.75 o 
  -3  20   3       49.98       33.74     13.52 o 
  -2  20   3      631.79      714.74     69.73 o 
  -1  20   3       76.09       66.43     10.89 o 
   0  20   3      100.14       91.36     10.70 o 
   1  20   3       56.13       56.88      9.61 o 
   2  20   3       43.23       60.79     15.10 o 
   3  20   3        1.89       -3.20     12.30 o 
   4  20   3        2.92        4.75     17.29 o 
  -5  21   3        0.48       22.09     24.44 o 
  -4  21   3        0.06       -4.40     14.12 o 
  -3  21   3       21.65       10.52     18.25 o 
  -2  21   3        6.48        3.42     15.14 o 
  -1  21   3      112.09      103.06     11.96 o 
   0  21   3        4.19        3.28      6.75 o 
   1  21   3       35.40       51.10      8.56 o 
   2  21   3        3.98        6.23     11.36 o 
   3  21   3       51.32       49.20     15.30 o 
   4  21   3        0.00       -6.05     20.06 o 
  -5  22   3        3.54      -19.94     20.99 o 
  -4  22   3        8.93       22.95     17.10 o 
  -3  22   3       61.60       62.43     20.03 o 
  -2  22   3       82.28       87.20     18.88 o 
  -1  22   3       30.69       28.14      9.25 o 
   0  22   3        1.08       -0.30      8.06 o 
   1  22   3        1.22        4.71      6.77 o 
   2  22   3       56.27       36.87     14.37 o 
   3  22   3        0.02        5.14     11.57 o 
   4  22   3        5.59      -23.33     19.46 o 
  -5  23   3        0.37       -1.08     20.64 o 
  -4  23   3        7.91        8.57     17.83 o 
  -3  23   3       53.26       18.68     20.73 o 
  -2  23   3        1.35        3.47     10.56 o 
  -1  23   3      116.88       88.09     12.44 o 
   0  23   3        0.11       -4.76      6.84 o 
   1  23   3        0.18        0.11      6.46 o 
   2  23   3       15.87        7.51     11.93 o 
   3  23   3       11.99       13.69     13.82 o 
   4  23   3       12.40       14.85     18.89 o 
  -5  24   3        0.12      -16.90     17.51 o 
  -4  24   3        2.20       -8.22     17.35 o 
  -3  24   3        8.42       13.84     15.49 o 
  -2  24   3        0.30        2.61      9.89 o 
  -1  24   3        2.27        0.63      8.62 o 
   0  24   3       31.18       30.50      8.58 o 
   1  24   3        9.16        4.30      8.48 o 
   2  24   3       34.42       46.38     14.94 o 
   3  24   3       10.63       20.53     12.76 o 
   4  24   3        7.47        9.18     20.30 o 
  -4  25   3       41.66       23.18     20.72 o 
  -3  25   3       47.30       24.69     18.04 o 
  -2  25   3       57.67       53.77     14.47 o 
  -1  25   3       32.41       25.37      9.29 o 
   0  25   3        0.01        5.29      6.91 o 
   1  25   3       36.43       24.32     11.26 o 
   2  25   3       20.98        1.33     12.69 o 
   3  25   3        9.47       16.31     14.04 o 
  -4  26   3        1.74       -2.55     19.56 o 
  -3  26   3        5.32       10.94     18.98 o 
  -2  26   3       20.87       20.90     13.52 o 
  -1  26   3       45.19       41.91     10.41 o 
   0  26   3       43.28       40.42     10.54 o 
   1  26   3       17.84       22.78     11.48 o 
   2  26   3       21.59       26.13     15.50 o 
   3  26   3       26.96       62.86     19.04 o 
  -4  27   3       69.91       43.64     23.05 o 
  -3  27   3       34.46       48.86     21.74 o 
  -2  27   3      160.31      158.58     21.42 o 
  -1  27   3       15.67       12.94      8.76 o 
   0  27   3        5.10        9.87      8.91 o 
   1  27   3      110.69       99.77     16.33 o 
   2  27   3       14.63       14.95     21.36 o 
   3  27   3       39.27       30.64     16.88 o 
  -4  28   3        0.04       10.04     23.23 o 
  -3  28   3       23.53        3.75     17.06 o 
  -2  28   3       54.33       60.85     16.80 o 
  -1  28   3      107.05       95.88     13.36 o 
   0  28   3       67.30       57.15     11.31 o 
   1  28   3       34.75       32.06     12.31 o 
   2  28   3       14.28       10.56     14.27 o 
   3  28   3       12.25       29.07     23.84 o 
  -4  29   3       75.00       81.84     29.12 o 
  -3  29   3       22.79        1.03     17.40 o 
  -2  29   3      224.09      219.89     25.37 o 
  -1  29   3       47.84       29.59     10.13 o 
   0  29   3       60.06       56.87     12.04 o 
   1  29   3      251.65      233.36     23.66 o 
   2  29   3       24.59       35.35     17.70 o 
   3  29   3       66.81       94.57     27.80 o 
  -4  30   3        0.03        1.39     24.39 o 
  -3  30   3       42.20       64.07     23.09 o 
  -2  30   3       74.83       56.90     16.41 o 
  -1  30   3      111.79      113.12     14.56 o 
   0  30   3      110.80      110.38     14.92 o 
   1  30   3       41.12       43.62     14.98 o 
   2  30   3       28.60       48.12     20.25 o 
   3  30   3        0.77       17.98     21.86 o 
  -4  31   3       44.83       50.39     28.77 o 
  -3  31   3       23.90        8.45     19.52 o 
  -2  31   3      203.98      195.23     24.45 o 
  -1  31   3      208.06      194.71     17.62 o 
   0  31   3      193.74      166.18     16.07 o 
   1  31   3      443.07      442.93     30.90 o 
   2  31   3       52.23       61.36     24.98 o 
   3  31   3       88.53      126.06     29.96 o 
  -4  32   3        0.07       18.95     26.87 o 
  -3  32   3       58.15       50.47     20.74 o 
  -2  32   3      106.38       86.65     19.73 o 
  -1  32   3       58.71       60.49     12.46 o 
   0  32   3      180.91      179.92     17.99 o 
   1  32   3       13.41       46.47     14.40 o 
   2  32   3       67.33       99.07     27.36 o 
   3  32   3        0.66        1.61     20.45 o 
  -4  33   3       16.19       19.00     21.38 o 
  -3  33   3       29.03       16.79     17.83 o 
  -2  33   3      166.35      151.52     22.57 o 
  -1  33   3      388.02      351.62     23.84 o 
   0  33   3      325.01      300.18     22.08 o 
   1  33   3      487.59      471.34     33.38 o 
   2  33   3       76.96       58.68     40.77 o 
   3  33   3       97.26       96.06     42.53 o 
  -4  34   3        0.00        4.96     20.37 o 
  -3  34   3       75.47      105.13     26.36 o 
  -2  34   3       72.30       73.61     17.71 o 
  -1  34   3       36.22       35.88     12.33 o 
   0  34   3      147.26      159.07     17.01 o 
   1  34   3       43.58       49.10     14.38 o 
   2  34   3       75.13       69.25     25.96 o 
   3  34   3        1.46       30.49     25.79 o 
  -4  35   3       10.16       20.54     20.25 o 
  -3  35   3      140.57      192.96     33.58 o 
  -2  35   3       92.94      107.08     36.12 o 
  -1  35   3      516.07      367.47     35.50 o 
   0  35   3      277.27      265.04     22.32 o 
   1  35   3      577.43      525.28     47.23 o 
   2  35   3       70.43       66.77     43.29 o 
   3  35   3        5.69       28.75     35.50 o 
  -4  36   3        0.60        0.13     21.92 o 
  -3  36   3       73.03       89.53     28.62 o 
  -2  36   3       30.30       38.79     17.01 o 
  -1  36   3        3.74       46.25     15.40 o 
   0  36   3      194.20      206.23     20.69 o 
   1  36   3        7.21       59.43     22.43 o 
   2  36   3      101.43      115.87     30.35 o 
   3  36   3        0.59       15.25     21.76 o 
  -4  37   3        6.89       38.38     28.92 o 
  -3  37   3        1.89        8.20     21.48 o 
  -2  37   3       39.24       49.28     18.18 o 
  -1  37   3      747.49      681.37     41.35 o 
   0  37   3      118.93      115.70     16.97 o 
   1  37   3      661.40      647.64     53.96 o 
   2  37   3       27.19       22.58     20.19 o 
   3  37   3       69.95       70.75     25.72 o 
  -3  38   3       38.63       -3.53     21.80 o 
  -2  38   3        0.90       14.56     14.99 o 
  -1  38   3      129.38      144.00     22.10 o 
   0  38   3       18.65       36.44     13.19 o 
   1  38   3       54.22      113.01     28.04 o 
   2  38   3       38.13       64.28     32.67 o 
  -3  39   3        8.91       22.95     20.42 o 
  -2  39   3       11.01       23.54     18.56 o 
  -1  39   3      136.15      134.25     21.40 o 
   0  39   3        9.24       10.63     11.62 o 
   1  39   3       53.38      101.05     27.74 o 
   2  39   3        0.96       -2.54     18.14 o 
  -3  40   3       24.65       25.65     20.82 o 
  -2  40   3        0.62        3.78     15.19 o 
  -1  40   3       76.13       66.46     16.46 o 
   0  40   3        0.01        0.80     11.96 o 
   1  40   3       35.52       31.38     19.40 o 
   2  40   3       16.20        1.60     18.83 o 
  -3  41   3        5.05        5.23     21.25 o 
  -2  41   3        0.73       -3.67     13.35 o 
  -1  41   3       17.27        4.66     12.16 o 
   0  41   3        3.03       -2.86     12.15 o 
   1  41   3        0.54       14.00     24.44 o 
   2  41   3        2.14       37.53     25.87 o 
  -3  42   3        4.58       13.47     23.93 o 
  -2  42   3        0.92        8.66     14.81 o 
  -1  42   3       19.52       17.69     14.83 o 
   0  42   3        0.00        1.31     11.47 o 
   1  42   3       17.16       14.38     17.42 o 
   2  42   3        9.28        1.47     24.29 o 
  -3  43   3        0.51      -12.52     20.03 o 
  -2  43   3        2.49        4.36     20.46 o 
  -1  43   3        0.49        3.65     12.38 o 
   0  43   3        6.58       -6.11     13.49 o 
   1  43   3        8.70       -0.63     19.18 o 
   2  43   3        0.57        0.85     18.26 o 
  -3  44   3        0.05       -2.28     21.88 o 
  -2  44   3        0.74       17.10     22.09 o 
  -1  44   3        3.24        5.59     12.76 o 
   0  44   3        1.87        2.61     12.66 o 
   1  44   3       13.53        1.64     19.86 o 
   2  44   3        2.60       -9.40     18.17 o 
  -2  45   3        8.38       -1.16     19.05 o 
  -1  45   3        0.84        9.23     13.59 o 
   0  45   3       11.11       13.58     14.98 o 
   1  45   3        8.00       -1.18     22.05 o 
  -2  46   3        0.65       -0.01     19.04 o 
  -1  46   3        0.02      -18.98     13.54 o 
   0  46   3        0.85      -17.15     17.72 o 
   1  46   3        7.06       -7.15     22.41 o 
  -2  47   3        6.17        5.12     23.27 o 
  -1  47   3        7.95       14.67     15.41 o 
   0  47   3        8.51       28.02     32.67 o 
   1  47   3        4.76       12.24     19.66 o 
  -2  48   3        0.00      -26.89     18.08 o 
  -1  48   3        1.22        1.45     14.70 o 
   0  48   3        0.95        6.91     23.62 o 
   1  48   3        3.03       16.11     21.79 o 
  -1  49   3       30.47       29.02     18.54 o 
   0  49   3        7.29       -3.52     23.37 o 
  -1  50   3        1.88        0.06     17.35 o 
   0  50   3        5.86      -14.32     33.30 o 
  -5   0   4        0.70       79.91     38.45 o 
  -4   0   4      235.28      310.22     47.62 o 
  -3   0   4      282.52      298.62     28.74 o 
  -2   0   4     1569.09     1723.01     81.42 o 
  -1   0   4     1161.02     1105.07     63.83 o 
   0   0   4     5373.89     7727.58    209.08 o 
   1   0   4      943.20     1007.79     49.89 o 
   2   0   4      732.56      749.18     49.65 o 
   3   0   4      259.64      336.37     63.89 o 
   4   0   4        0.81       28.90     39.20 o 
  -5   1   4      180.24      241.37     45.61 o 
  -4   1   4      166.94      207.02     40.21 o 
  -3   1   4      157.28      145.81     14.81 o 
  -2   1   4       69.20       74.43     13.97 o 
  -1   1   4       51.01       43.53     12.86 o 
   0   1   4      149.64      152.47     21.97 o 
   1   1   4      299.89      347.29     21.87 o 
   2   1   4       16.54       42.21     15.00 o 
   3   1   4        4.41       51.40     14.72 o 
   4   1   4       39.09       39.75     23.98 o 
  -5   2   4        0.99       37.24     19.38 o 
  -4   2   4      257.77      281.70     46.93 o 
  -3   2   4      235.09      250.83     18.24 o 
  -2   2   4       81.44       52.14     13.00 o 
  -1   2   4     1006.12     1049.26     46.30 o 
   0   2   4      966.48     1152.33     51.22 o 
   1   2   4      743.00      750.83     30.46 o 
   2   2   4      597.91      610.19     26.74 o 
   3   2   4      235.72      256.68     24.69 o 
   4   2   4        0.07      -23.94     19.48 o 
  -5   3   4       65.98      106.55     37.44 o 
  -4   3   4       14.35       15.71     17.68 o 
  -3   3   4      133.23       99.79     14.25 o 
  -2   3   4      381.42      353.39     26.34 o 
  -1   3   4      191.55      198.31     20.87 o 
   0   3   4     1507.56     1556.38     76.46 o 
   1   3   4      233.57      261.36     18.53 o 
   2   3   4      272.16      301.14     20.30 o 
   3   3   4        3.56       38.41     15.47 o 
   4   3   4       19.35       41.46     27.01 o 
  -5   4   4       19.06       50.13     31.16 o 
  -4   4   4       69.82       77.00     16.32 o 
  -3   4   4      218.59      228.82     20.59 o 
  -2   4   4       76.19       64.15     14.08 o 
  -1   4   4      519.63      513.42     32.00 o 
   0   4   4       65.82       73.35     14.74 o 
   1   4   4      349.74      325.03     20.20 o 
   2   4   4       77.24      101.80     16.01 o 
   3   4   4      143.74      134.71     19.02 o 
   4   4   4        0.19       -0.85     22.08 o 
  -5   5   4       13.94        3.90     22.74 o 
  -4   5   4       27.97       31.93     14.60 o 
  -3   5   4      126.70      135.77     17.03 o 
  -2   5   4      407.64      427.55     25.59 o 
  -1   5   4      364.50      316.28     34.11 o 
   0   5   4      829.04      896.88     44.92 o 
   1   5   4      113.21      106.52     13.09 o 
   2   5   4      183.19      202.37     16.87 o 
   3   5   4        2.75       19.51     13.36 o 
   4   5   4        8.66       -4.53     23.76 o 
  -5   6   4       21.93       37.82     25.76 o 
  -4   6   4       23.47       25.72     13.77 o 
  -3   6   4      110.74      111.58     15.41 o 
  -2   6   4       15.34       20.00     10.51 o 
  -1   6   4      189.21      201.87     50.89 o 
   0   6   4       26.37       32.34     12.20 o 
   1   6   4      133.22      125.24     14.81 o 
   2   6   4        3.66       25.10     10.30 o 
   3   6   4       69.73       58.69     15.62 o 
   4   6   4        1.73       -3.45     18.45 o 
  -5   7   4        4.10       25.38     23.12 o 
  -4   7   4       29.17       38.96     13.83 o 
  -3   7   4      126.30      128.95     17.99 o 
  -2   7   4      240.58      236.35     19.31 o 
  -1   7   4      341.07      323.25     26.85 o 
   0   7   4      139.85      159.32     20.07 o 
   1   7   4       13.50       14.38      9.16 o 
   2   7   4       61.03       81.42     12.93 o 
   3   7   4        0.03        7.12     12.68 o 
   4   7   4        2.50        5.45     19.26 o 
  -5   8   4        8.09       29.78     26.64 o 
  -4   8   4        9.07        7.92     12.11 o 
  -3   8   4       12.14       20.49     15.84 o 
  -2   8   4       18.23        4.52     10.03 o 
  -1   8   4       69.15       63.04     15.28 o 
   0   8   4       58.31       46.29     11.99 o 
   1   8   4       83.70       71.75     12.27 o 
   2   8   4       52.28       51.24     11.69 o 
   3   8   4       26.47       24.22     12.80 o 
   4   8   4        1.68        0.11     19.41 o 
  -5   9   4        0.34       12.61     16.21 o 
  -4   9   4       19.82       27.89     13.44 o 
  -3   9   4       83.41       69.68     17.50 o 
  -2   9   4       64.19       47.17     10.59 o 
  -1   9   4      158.70      157.41     19.67 o 
   0   9   4        1.10       -4.22      8.30 o 
   1   9   4       17.98       20.47      9.72 o 
   2   9   4       17.03       15.90      9.94 o 
   3   9   4        2.97        8.66     16.80 o 
   4   9   4        0.15        4.66     17.98 o 
  -5  10   4        1.14        1.24     15.22 o 
  -4  10   4        0.01       17.81     14.74 o 
  -3  10   4        7.74        0.84     11.51 o 
  -2  10   4      144.20      135.22     29.15 o 
  -1  10   4        9.87        4.69      9.03 o 
   0  10   4       16.46       14.60      8.67 o 
   1  10   4       38.43       39.89     10.63 o 
   2  10   4       92.85       85.33     12.03 o 
   3  10   4        5.19        8.01     16.34 o 
   4  10   4        0.00       11.06     21.36 o 
  -5  11   4        4.67       14.52     22.62 o 
  -4  11   4        2.44       15.90     15.14 o 
  -3  11   4       34.41       14.75     13.63 o 
  -2  11   4        0.77        7.78      9.82 o 
  -1  11   4       43.02       29.88     10.36 o 
   0  11   4       80.58       62.36     12.32 o 
   1  11   4       96.37       96.08     12.98 o 
   2  11   4        3.11       14.04      9.94 o 
   3  11   4        8.14       13.95     17.47 o 
   4  11   4        1.00      -12.98     15.62 o 
  -5  12   4        1.04        7.83     22.43 o 
  -4  12   4        7.69       22.83     14.34 o 
  -3  12   4       52.93       38.79     15.57 o 
  -2  12   4      254.00      222.42     19.17 o 
  -1  12   4        0.05        0.25      7.98 o 
   0  12   4        0.01       -2.07      8.08 o 
   1  12   4        1.65       21.37      9.61 o 
   2  12   4       95.61       88.38     14.21 o 
   3  12   4        1.91        9.49     14.59 o 
   4  12   4        3.48        3.28     17.73 o 
  -5  13   4       12.34        9.67     22.61 o 
  -4  13   4        6.03        5.80     15.67 o 
  -3  13   4        8.62        5.03     11.31 o 
  -2  13   4       76.52       79.03     13.44 o 
  -1  13   4       13.92        7.26      7.17 o 
   0  13   4      152.07      152.49     16.77 o 
   1  13   4      121.54      120.44     14.31 o 
   2  13   4        0.38       18.32     10.46 o 
   3  13   4       17.36       35.57     18.39 o 
   4  13   4        1.14       -2.78     20.82 o 
  -5  14   4        2.92       -4.47     21.88 o 
  -4  14   4       11.97       14.70     13.46 o 
  -3  14   4       14.90       12.15     16.03 o 
  -2  14   4      124.53      107.27     15.04 o 
  -1  14   4        1.45        1.79      6.50 o 
   0  14   4        3.63       -4.11      6.65 o 
   1  14   4       49.83       56.46     11.32 o 
   2  14   4       37.74       42.32     10.76 o 
   3  14   4       77.56       96.40     22.93 o 
   4  14   4        4.11       -6.29     18.18 o 
  -5  15   4        7.58       37.82     34.30 o 
  -4  15   4       11.74       14.22     14.67 o 
  -3  15   4        4.67        4.78     14.01 o 
  -2  15   4      135.68      124.93     16.47 o 
  -1  15   4        4.96        1.91      6.17 o 
   0  15   4      194.22      179.62     15.71 o 
   1  15   4       71.90       74.36     10.43 o 
   2  15   4       11.87        7.03      8.94 o 
   3  15   4       18.21       87.50     21.01 o 
  -5  16   4        8.42       16.71     35.68 o 
  -4  16   4        1.52       -3.73     15.99 o 
  -3  16   4      287.41      268.40     24.22 o 
  -2  16   4        0.36       -1.77      8.47 o 
  -1  16   4      260.74      249.39     16.72 o 
   0  16   4        0.85        1.26      7.46 o 
   1  16   4      291.08      261.56     16.73 o 
   2  16   4        0.06       -1.62     10.86 o 
   3  16   4      545.55      577.56     43.39 o 
  -5  17   4       57.03       46.49     37.32 o 
  -4  17   4       11.94        1.89     20.37 o 
  -3  17   4      585.85      562.23     82.42 o 
  -2  17   4      155.69      157.59     17.52 o 
  -1  17   4      529.23      532.57     23.33 o 
   0  17   4      220.43      200.01     16.73 o 
   1  17   4        0.96       19.93      8.61 o 
   2  17   4       40.92       49.14     13.47 o 
   3  17   4       31.69       73.07     28.80 o 
  -5  18   4      102.37       97.92     27.86 o 
  -4  18   4        0.70        0.33     16.72 o 
  -3  18   4     2367.07     2494.21     94.79 o 
  -2  18   4       56.97       45.74     11.29 o 
  -1  18   4     3896.14     4077.92    155.78 o 
   0  18   4        0.05        3.12      8.99 o 
   1  18   4      239.77      196.47     21.94 o 
   2  18   4       31.65       26.76     12.00 o 
   3  18   4       85.87       45.45     17.00 o 
  -5  19   4       54.45       57.55     24.81 o 
  -4  19   4       13.33        6.65     16.19 o 
  -3  19   4      839.26      894.11     58.86 o 
  -2  19   4       67.67       57.71     13.74 o 
  -1  19   4      862.27      870.76     33.63 o 
   0  19   4      159.85      150.69     15.94 o 
   1  19   4        2.05       30.27     10.05 o 
   2  19   4      106.34      101.87     15.39 o 
   3  19   4       73.69       73.60     17.13 o 
  -5  20   4        0.01       -5.60     28.65 o 
  -4  20   4        4.35       -2.36     15.50 o 
  -3  20   4       21.54       38.03     27.45 o 
  -2  20   4       98.62       85.48     13.31 o 
  -1  20   4       76.21       79.31     15.76 o 
   0  20   4        0.14        0.96      8.37 o 
   1  20   4      549.10      466.12     50.39 o 
   2  20   4       40.50       48.38     13.27 o 
   3  20   4      341.79      409.84     31.67 o 
  -5  21   4       15.61       11.88     21.55 o 
  -4  21   4       66.49       81.48     24.14 o 
  -3  21   4      174.95      191.10     30.80 o 
  -2  21   4      181.92      167.65     46.36 o 
  -1  21   4      225.17      211.52     17.85 o 
   0  21   4       99.23       82.71     12.57 o 
   1  21   4        1.45       15.32     11.68 o 
   2  21   4       90.79      103.08     16.19 o 
   3  21   4        0.26       24.83     14.85 o 
  -5  22   4        2.73       14.74     26.44 o 
  -4  22   4       24.50       31.53     21.07 o 
  -3  22   4        2.44       21.04     22.11 o 
  -2  22   4        6.31       13.63     17.75 o 
  -1  22   4      272.63      295.99     21.13 o 
   0  22   4        8.39        8.69      7.66 o 
   1  22   4      472.77      485.26     32.73 o 
   2  22   4       13.66       24.37     18.74 o 
   3  22   4      153.64      167.15     26.69 o 
  -4  23   4      113.84      120.28     27.98 o 
  -3  23   4      111.15       94.90     24.29 o 
  -2  23   4      268.43      258.88     31.97 o 
  -1  23   4      224.44      194.83     17.73 o 
   0  23   4       77.75       84.64     12.85 o 
   1  23   4       16.09       32.84     12.78 o 
   2  23   4       81.50       58.10     19.78 o 
   3  23   4        2.75       31.56     22.36 o 
  -4  24   4       41.19       55.64     22.86 o 
  -3  24   4       32.54       23.80     16.26 o 
  -2  24   4       25.39       16.59     16.60 o 
  -1  24   4      409.24      433.15     25.56 o 
   0  24   4       21.75       32.11     10.42 o 
   1  24   4      297.13      315.69     28.38 o 
   2  24   4        0.08       -1.01     16.08 o 
   3  24   4       45.13       66.46     25.18 o 
  -4  25   4       92.03      101.82     29.57 o 
  -3  25   4       78.82       65.58     21.94 o 
  -2  25   4      180.19      183.45     31.41 o 
  -1  25   4      199.13      189.46     18.64 o 
   0  25   4       64.42       62.53     11.97 o 
   1  25   4       28.70       37.17     13.22 o 
   2  25   4       73.62       69.86     37.38 o 
   3  25   4        3.27       -2.14     20.61 o 
  -4  26   4       35.58       -4.28     18.93 o 
  -3  26   4       40.31       51.69     23.06 o 
  -2  26   4       52.17       60.78     21.37 o 
  -1  26   4      336.25      381.68     25.10 o 
   0  26   4       10.03       11.76      9.62 o 
   1  26   4      161.72      163.36     21.79 o 
   2  26   4        0.34        6.01     17.45 o 
   3  26   4       15.73        3.88     18.28 o 
  -4  27   4       34.96       25.32     22.24 o 
  -3  27   4       26.05       30.17     20.08 o 
  -2  27   4       72.40       56.48     15.98 o 
  -1  27   4       71.43       76.83     13.16 o 
   0  27   4       79.54       58.19     11.87 o 
   1  27   4       26.32       48.09     13.71 o 
   2  27   4       79.26       95.26     30.53 o 
   3  27   4        4.69       -6.88     18.45 o 
  -4  28   4       22.34       11.30     20.78 o 
  -3  28   4       31.66       40.58     22.68 o 
  -2  28   4       51.59       50.84     17.01 o 
  -1  28   4      197.90      187.47     18.85 o 
   0  28   4        0.10        7.19      8.80 o 
   1  28   4      101.73       89.35     16.38 o 
   2  28   4        4.54       17.14     16.98 o 
   3  28   4        9.45       34.12     19.67 o 
  -4  29   4       11.97       11.12     18.86 o 
  -3  29   4        3.59       18.94     18.25 o 
  -2  29   4       15.09       13.32     13.44 o 
  -1  29   4        3.94       12.21      9.68 o 
   0  29   4       48.69       36.33     10.44 o 
   1  29   4       12.23       25.00     13.92 o 
   2  29   4       48.54       46.64     20.61 o 
   3  29   4        1.59       17.15     19.83 o 
  -4  30   4       10.07       -6.47     19.11 o 
  -3  30   4       13.64       10.59     19.87 o 
  -2  30   4       23.62       26.20     13.99 o 
  -1  30   4       68.49       53.41     13.33 o 
   0  30   4        1.87        3.16      7.74 o 
   1  30   4       45.55       39.15     13.66 o 
   2  30   4        7.19       -5.41     21.14 o 
   3  30   4        5.12       30.43     23.62 o 
  -4  31   4        2.81        0.71     19.61 o 
  -3  31   4        1.79       -4.48     18.32 o 
  -2  31   4        0.13        5.21     11.98 o 
  -1  31   4       17.64       15.70     10.96 o 
   0  31   4        4.72        5.98      9.47 o 
   1  31   4        2.65        1.76     11.08 o 
   2  31   4        5.75       38.33     28.52 o 
   3  31   4        0.23       11.31     24.48 o 
  -4  32   4        0.40      -19.05     17.55 o 
  -3  32   4        4.98       19.25     18.11 o 
  -2  32   4       20.46       18.64     15.34 o 
  -1  32   4        3.41       -1.15     10.21 o 
   0  32   4       14.06       19.61      8.83 o 
   1  32   4        3.89        3.34     13.03 o 
   2  32   4        0.19       -3.70     16.49 o 
  -4  33   4        5.50       15.86     22.23 o 
  -3  33   4        5.83       -3.60     16.80 o 
  -2  33   4       14.42        3.91     14.96 o 
  -1  33   4       29.12       20.90     12.10 o 
   0  33   4       27.33       36.81     11.91 o 
   1  33   4        0.79       19.01     14.16 o 
   2  33   4        9.92        7.05     18.11 o 
  -4  34   4       82.72       92.13     28.56 o 
  -3  34   4        1.34        3.53     17.99 o 
  -2  34   4      105.50       78.44     39.40 o 
  -1  34   4       33.98       38.01     13.79 o 
   0  34   4      698.99      671.67     30.98 o 
   1  34   4       18.92       20.84     14.04 o 
   2  34   4      206.61      151.19     30.51 o 
  -4  35   4       25.77       62.52     25.90 o 
  -3  35   4        8.66       34.52     22.62 o 
  -2  35   4        3.00       -1.10     14.27 o 
  -1  35   4       40.00       44.63     16.78 o 
   0  35   4       61.53       99.01     14.40 o 
   1  35   4        4.65       -3.94     14.70 o 
   2  35   4        0.05       29.99     20.67 o 
  -3  36   4        0.00        4.87     18.01 o 
  -2  36   4       37.75       14.36     15.80 o 
  -1  36   4      115.02       88.24     17.96 o 
   0  36   4      694.32      639.42     30.63 o 
   1  36   4       99.13       63.30     29.46 o 
   2  36   4      224.76      219.00     48.00 o 
  -3  37   4       32.38       64.00     26.17 o 
  -2  37   4        1.72      -14.76     14.79 o 
  -1  37   4        3.13       15.49     14.34 o 
   0  37   4       98.75      121.23     17.03 o 
   1  37   4        0.19        8.69     17.44 o 
   2  37   4        6.39        6.80     19.68 o 
  -3  38   4        0.52       25.44     23.00 o 
  -2  38   4        0.19        9.71     18.66 o 
  -1  38   4      149.25      136.41     22.61 o 
   0  38   4       48.82       36.44     11.17 o 
   1  38   4      145.04      136.05     28.25 o 
   2  38   4       34.30       32.26     21.36 o 
  -3  39   4       28.32       12.09     22.37 o 
  -2  39   4       11.41       10.55     16.03 o 
  -1  39   4       15.15       39.48     17.41 o 
   0  39   4       11.46       24.52     12.50 o 
   1  39   4        5.47        7.02     16.41 o 
   2  39   4       11.80       27.41     23.01 o 
  -3  40   4        9.57        6.09     24.81 o 
  -2  40   4        1.84       -9.73     14.26 o 
  -1  40   4       86.64       87.14     19.91 o 
   0  40   4       22.33       13.53     13.18 o 
   1  40   4       84.05       73.67     23.45 o 
   2  40   4       21.08       38.86     23.57 o 
  -3  41   4       16.48        0.18     25.09 o 
  -2  41   4       39.42       47.02     19.53 o 
  -1  41   4       29.69       26.11     14.59 o 
   0  41   4       71.66       73.43     15.94 o 
   1  41   4       19.04       23.24     21.63 o 
  -3  42   4       24.66       31.73     29.63 o 
  -2  42   4        9.14       28.27     19.90 o 
  -1  42   4       30.66       30.20     17.91 o 
   0  42   4        0.00        9.09     13.21 o 
   1  42   4       23.64       60.46     25.01 o 
  -2  43   4       42.40       38.73     20.85 o 
  -1  43   4       30.88       34.13     20.16 o 
   0  43   4       76.36       54.77     15.87 o 
   1  43   4       16.86       28.85     22.16 o 
  -2  44   4       13.71       17.92     17.57 o 
  -1  44   4       11.00       19.90     14.98 o 
   0  44   4        7.19       14.91     12.93 o 
   1  44   4       17.68       25.72     28.77 o 
  -2  45   4       34.96       31.44     19.97 o 
  -1  45   4        8.89       13.42     15.29 o 
   0  45   4       67.59       72.62     16.26 o 
   1  45   4        5.43       19.73     20.97 o 
  -2  46   4        5.94       18.79     19.06 o 
  -1  46   4        1.73       10.99     17.23 o 
   0  46   4        7.21       24.76     13.81 o 
  -1  47   4        2.44        7.87     19.71 o 
   0  47   4       41.72       68.73     34.55 o 
  -1  48   4        0.44       11.45     18.21 o 
   0  48   4        2.85       15.58     26.51 o 
  -4   1   5       12.75       23.68     20.98 o 
  -3   1   5      127.83       95.42     18.17 o 
  -2   1   5        3.70       -4.60     12.07 o 
  -1   1   5     1740.72     1882.96     69.73 o 
   0   1   5       22.57       24.47     15.16 o 
   1   1   5     1253.69     1361.46     66.14 o 
   2   1   5        1.75        5.19      9.76 o 
   3   1   5       89.68       84.26     19.46 o 
  -4   2   5       29.82       35.45     20.91 o 
  -3   2   5       14.49       11.46     13.62 o 
  -2   2   5       67.52       58.32     14.67 o 
  -1   2   5      741.96      754.97     67.35 o 
   0   2   5       45.36       41.07     17.74 o 
   1   2   5      244.64      243.81     30.46 o 
   2   2   5       11.17        8.68     13.75 o 
   3   2   5        0.07       15.97     15.94 o 
  -5   3   5       32.05       68.98     35.31 o 
  -4   3   5      121.61      127.26     26.75 o 
  -3   3   5       11.02       12.43     13.43 o 
  -2   3   5       14.48       10.55     11.35 o 
  -1   3   5       21.29       31.07     13.91 o 
   0   3   5      152.77      173.75     25.24 o 
   1   3   5        3.42       -8.47     13.19 o 
   2   3   5        9.64       11.56     13.09 o 
   3   3   5        1.65        0.18     15.29 o 
  -5   4   5        1.49       -3.02     30.16 o 
  -4   4   5       46.15       48.03     19.06 o 
  -3   4   5        2.66        7.70      9.84 o 
  -2   4   5      326.28      303.58     28.29 o 
  -1   4   5      190.41      174.76     23.47 o 
   0   4   5      189.92      178.57     24.56 o 
   1   4   5        6.23       15.93     15.09 o 
   2   4   5       48.62       28.75     15.00 o 
   3   4   5       18.64       11.00     16.99 o 
  -5   5   5       34.84       55.20     24.10 o 
  -4   5   5      128.08      131.42     21.53 o 
  -3   5   5       29.81       25.85     12.93 o 
  -2   5   5        8.23       22.46     13.09 o 
  -1   5   5        8.68        3.34     10.81 o 
   0   5   5      146.08      177.16     24.40 o 
   1   5   5       18.72       19.32     21.36 o 
   2   5   5        2.46       -2.41     12.65 o 
   3   5   5        8.77       16.00     15.13 o 
  -5   6   5        0.01       -0.82     21.88 o 
  -4   6   5       47.97       57.79     17.30 o 
  -3   6   5        4.44        9.11      9.16 o 
  -2   6   5      651.89      654.37     40.81 o 
  -1   6   5       65.17       80.13     17.84 o 
   0   6   5      405.30      396.86     35.80 o 
   1   6   5        6.58       15.55     16.27 o 
   2   6   5      119.90      125.51     18.60 o 
   3   6   5       30.31       23.36     17.33 o 
  -5   7   5       27.10       38.53     30.60 o 
  -4   7   5       86.54       89.08     35.81 o 
  -3   7   5       52.99       48.23     12.95 o 
  -2   7   5        0.31       13.31     11.31 o 
  -1   7   5       53.15       46.77     14.11 o 
   0   7   5       33.08       36.30     17.15 o 
   1   7   5      126.19      147.42     19.29 o 
   2   7   5        0.92       14.46     10.07 o 
   3   7   5       19.73       15.79     13.83 o 
  -5   8   5        1.45       28.28     26.26 o 
  -4   8   5       73.44       48.26     17.64 o 
  -3   8   5        2.68        0.29     10.00 o 
  -2   8   5      776.31      801.06     45.96 o 
  -1   8   5       34.45       20.95     14.41 o 
   0   8   5      572.22      573.61     41.42 o 
   1   8   5        4.41        4.02     11.73 o 
   2   8   5      193.05      170.00     20.66 o 
   3   8   5       15.23       20.14     18.24 o 
  -5   9   5       32.12       56.99     26.85 o 
  -4   9   5       64.08       75.58     22.25 o 
  -3   9   5       96.94       95.43     17.65 o 
  -2   9   5       23.29       42.16     15.12 o 
  -1   9   5      232.77      231.27     25.04 o 
   0   9   5        0.28       -3.94     10.27 o 
   1   9   5      218.44      218.70     25.36 o 
   2   9   5        0.03       29.65     12.03 o 
   3   9   5       18.73       32.82     18.67 o 
  -5  10   5        5.84       26.18     25.75 o 
  -4  10   5      100.99       75.63     23.74 o 
  -3  10   5        1.18        4.97      9.90 o 
  -2  10   5      547.80      577.01     72.95 o 
  -1  10   5        7.88        4.94     10.84 o 
   0  10   5      576.26      578.99     43.10 o 
   1  10   5        2.42        6.01     10.90 o 
   2  10   5      221.46      220.61     22.27 o 
   3  10   5        1.02        1.92     16.94 o 
  -5  11   5       24.48       41.84     40.08 o 
  -4  11   5       38.48       28.92     19.35 o 
  -3  11   5      112.99      128.12     24.12 o 
  -2  11   5      100.80      112.51     16.96 o 
  -1  11   5      327.31      278.48     42.72 o 
   0  11   5       17.57       40.98     17.63 o 
   1  11   5      205.63      237.26     24.75 o 
   2  11   5        9.36       11.42     13.04 o 
   3  11   5       18.93       18.96     21.96 o 
  -5  12   5       10.00       70.24     43.98 o 
  -4  12   5       92.91       81.85     20.50 o 
  -3  12   5        2.46        0.36     12.35 o 
  -2  12   5      262.38      244.18     20.18 o 
  -1  12   5        1.70        1.27      9.72 o 
   0  12   5      447.64      468.31     31.04 o 
   1  12   5        1.43       -1.14     11.45 o 
   2  12   5      214.96      215.50     21.28 o 
   3  12   5        0.81       -8.12     24.92 o 
  -5  13   5       11.38       24.63     39.45 o 
  -4  13   5       44.71       38.50     18.03 o 
  -3  13   5       55.81       45.66     25.63 o 
  -2  13   5      313.52      315.38     22.65 o 
  -1  13   5      239.96      216.88     25.15 o 
   0  13   5       53.06       46.34     12.48 o 
   1  13   5      148.37      133.69     21.68 o 
   2  13   5       57.54       83.60     16.27 o 
   3  13   5       39.85       24.47     18.44 o 
  -5  14   5       21.47       37.07     39.08 o 
  -4  14   5       77.19       64.62     22.01 o 
  -3  14   5       25.40       27.93     14.87 o 
  -2  14   5      173.48      192.39     18.56 o 
  -1  14   5       21.26       35.04     11.23 o 
   0  14   5      344.06      323.23     26.42 o 
   1  14   5        2.34        2.86     11.60 o 
   2  14   5      143.13      175.96     20.75 o 
   3  14   5        2.66       16.87     20.07 o 
  -5  15   5        3.90       -2.64     32.42 o 
  -4  15   5       63.27       74.58     26.37 o 
  -3  15   5       12.50       18.19     16.03 o 
  -2  15   5      444.03      448.65     29.80 o 
  -1  15   5      121.60      102.25     15.50 o 
   0  15   5       74.25       88.20     16.48 o 
   1  15   5       80.35       71.00     16.71 o 
   2  15   5       83.39       93.35     17.27 o 
   3  15   5       58.04       41.86     22.34 o 
  -5  16   5       19.08       22.49     27.01 o 
  -4  16   5      262.16      284.09     39.33 o 
  -3  16   5       43.87       32.17     17.50 o 
  -2  16   5      905.66      890.85     36.90 o 
  -1  16   5       37.88       26.05     11.16 o 
   0  16   5      376.54      345.54     23.84 o 
   1  16   5        3.23       -1.73     10.29 o 
   2  16   5       15.88       36.60     14.43 o 
   3  16   5        2.70       23.37     19.99 o 
  -5  17   5        2.47       21.86     27.77 o 
  -4  17   5      269.53      345.79     43.40 o 
  -3  17   5       30.55       34.11     15.26 o 
  -2  17   5     1420.13     1291.50     43.87 o 
  -1  17   5       87.72       87.50     15.30 o 
   0  17   5       22.70       16.42      9.01 o 
   1  17   5       33.98       39.36     13.67 o 
   2  17   5       64.33       41.80     15.38 o 
   3  17   5       45.61       36.73     22.42 o 
  -5  18   5        8.88       14.76     20.48 o 
  -4  18   5       27.91       70.12     24.34 o 
  -3  18   5       32.94       31.26     18.43 o 
  -2  18   5       78.52       99.14     14.27 o 
  -1  18   5        6.15       13.55     10.27 o 
   0  18   5      160.78      185.28     18.39 o 
   1  18   5        1.86        1.59     20.24 o 
   2  18   5       36.72       57.48     18.36 o 
   3  18   5        0.16        4.77     23.37 o 
  -5  19   5        4.82      -13.92     22.91 o 
  -4  19   5      176.65      183.32     33.03 o 
  -3  19   5       65.60       55.12     21.14 o 
  -2  19   5     1422.88     1388.58     51.98 o 
  -1  19   5       56.44       50.70     12.21 o 
   0  19   5      194.41      174.99     18.41 o 
   1  19   5        4.10       -2.02     11.45 o 
   2  19   5      125.10      130.45     22.24 o 
   3  19   5        6.12        6.91     28.77 o 
  -4  20   5       32.42       52.94     24.46 o 
  -3  20   5        0.94       -0.64     14.76 o 
  -2  20   5      219.47      180.72     21.38 o 
  -1  20   5        3.25        1.79      8.88 o 
   0  20   5       10.29       14.65     10.76 o 
   1  20   5        0.13       15.27     13.81 o 
   2  20   5       85.61       88.36     18.24 o 
   3  20   5        1.01        8.67     28.40 o 
  -4  21   5        1.77       23.11     20.02 o 
  -3  21   5      105.07       54.24     38.64 o 
  -2  21   5        1.44       12.31     11.12 o 
  -1  21   5       54.02       47.03     10.97 o 
   0  21   5        5.08        7.95      9.89 o 
   1  21   5        0.02       -5.82     10.19 o 
   2  21   5        4.27       14.62     15.33 o 
   3  21   5        0.83       -5.03     33.80 o 
  -4  22   5       10.70        5.55     24.70 o 
  -3  22   5        2.33       16.74     17.49 o 
  -2  22   5       26.94       20.33     27.83 o 
  -1  22   5        0.81        0.48      9.06 o 
   0  22   5        1.07       -6.36      9.40 o 
   1  22   5        0.31        0.62     10.67 o 
   2  22   5        6.93       15.89     18.13 o 
   3  22   5        0.30        5.53     33.67 o 
  -4  23   5        5.52       -7.16     23.40 o 
  -3  23   5       32.93       26.53     21.80 o 
  -2  23   5       61.34       36.08     19.92 o 
  -1  23   5        6.38        4.91      8.77 o 
   0  23   5        3.96        3.67     10.68 o 
   1  23   5        2.22       15.30     14.11 o 
   2  23   5       29.67       14.05     15.85 o 
   3  23   5        2.64       -3.52     33.80 o 
  -4  24   5        9.29       12.68     20.39 o 
  -3  24   5        0.06       -3.56     18.50 o 
  -2  24   5        6.72       12.34     14.30 o 
  -1  24   5       17.41       16.89      9.12 o 
   0  24   5       15.33       16.86     10.59 o 
   1  24   5        0.91        2.11     12.48 o 
   2  24   5       10.69        3.89     18.33 o 
   3  24   5        3.04       18.34     36.44 o 
  -4  25   5        3.01       12.77     23.38 o 
  -3  25   5        2.51       -1.05     18.72 o 
  -2  25   5       50.68       44.32     21.38 o 
  -1  25   5       25.71       23.97     10.95 o 
   0  25   5       18.62       18.00     11.07 o 
   1  25   5        4.90       10.93     13.58 o 
   2  25   5       20.58       34.94     19.89 o 
  -4  26   5       17.38        3.47     23.45 o 
  -3  26   5        0.21       21.40     19.03 o 
  -2  26   5       27.51       48.88     28.02 o 
  -1  26   5       21.57       19.50      9.79 o 
   0  26   5      100.14       98.48     15.85 o 
   1  26   5        0.47        6.61     13.53 o 
   2  26   5       49.24       62.95     24.74 o 
  -4  27   5        2.63       13.76     20.20 o 
  -3  27   5       38.58       33.08     31.60 o 
  -2  27   5       37.30       30.13     21.18 o 
  -1  27   5       80.43       81.43     14.47 o 
   0  27   5       32.28       43.77     13.37 o 
   1  27   5       10.43       12.15     15.04 o 
   2  27   5        5.33       15.20     18.47 o 
  -4  28   5       15.10       26.84     23.80 o 
  -3  28   5        2.42        2.61     22.34 o 
  -2  28   5       56.57       31.99     17.30 o 
  -1  28   5       23.35       36.00     10.82 o 
   0  28   5      193.81      207.90     20.70 o 
   1  28   5        5.63        3.88     11.24 o 
   2  28   5       96.85       96.83     33.61 o 
  -4  29   5        3.65       28.86     25.34 o 
  -3  29   5       80.14       76.90     25.53 o 
  -2  29   5       22.30       24.98     21.42 o 
  -1  29   5       89.48      125.97     16.34 o 
   0  29   5       16.70       19.40     12.59 o 
   1  29   5        7.62       -7.40     14.21 o 
   2  29   5        2.61       31.31     24.74 o 
  -4  30   5       13.89       16.22     24.10 o 
  -3  30   5        8.98       -0.45     18.38 o 
  -2  30   5       93.23       73.27     23.23 o 
  -1  30   5       13.57        7.99     10.61 o 
   0  30   5      248.42      268.97     25.19 o 
   1  30   5       15.57       17.20     14.07 o 
   2  30   5      104.24       91.55     27.58 o 
  -4  31   5       15.21        1.88     21.32 o 
  -3  31   5       89.00      117.54     30.56 o 
  -2  31   5       10.11       15.95     15.97 o 
  -1  31   5       18.56       23.42     11.09 o 
   0  31   5        0.20       13.21     11.64 o 
   1  31   5        0.20        2.35     12.98 o 
   2  31   5        4.59       28.06     22.80 o 
  -4  32   5       14.57        6.94     21.34 o 
  -3  32   5        9.27       43.05     25.57 o 
  -2  32   5       77.89      104.58     26.44 o 
  -1  32   5        0.91        1.95     11.05 o 
   0  32   5      202.08      210.20     24.77 o 
   1  32   5        8.33        5.34     14.06 o 
   2  32   5       76.25      106.29     28.95 o 
  -3  33   5       82.44      107.25     33.27 o 
  -2  33   5        1.66        4.28     15.87 o 
  -1  33   5        4.17        8.01      8.91 o 
   0  33   5       13.72       18.83     14.75 o 
   1  33   5       16.17       34.62     15.21 o 
   2  33   5        9.23        4.54     18.58 o 
  -3  34   5        0.13        0.08     22.04 o 
  -2  34   5       73.74       72.70     21.91 o 
  -1  34   5      163.58      148.41     17.46 o 
   0  34   5      158.32      153.10     23.31 o 
   1  34   5       72.93       96.41     20.76 o 
   2  34   5       57.45       68.10     25.38 o 
  -3  35   5        2.71       -2.05     20.97 o 
  -2  35   5        1.33       12.48     18.80 o 
  -1  35   5      634.33      609.56     36.81 o 
   0  35   5       21.14       16.27     14.82 o 
   1  35   5      689.26      700.67     59.73 o 
   2  35   5        8.18       20.69     19.61 o 
  -3  36   5        0.01        1.80     21.79 o 
  -2  36   5       63.34       79.42     22.01 o 
  -1  36   5       43.75       72.58     15.03 o 
   0  36   5       39.70       61.93     43.53 o 
   1  36   5       23.42       47.06     22.58 o 
  -3  37   5       68.59       63.88     27.41 o 
  -2  37   5        3.76       21.66     18.18 o 
  -1  37   5       33.37       35.69     13.03 o 
   0  37   5        5.06       12.47     12.19 o 
   1  37   5       52.56       48.73     25.32 o 
  -3  38   5        4.66       28.58     23.78 o 
  -2  38   5       58.77       59.32     19.64 o 
  -1  38   5       11.40       17.34     12.35 o 
   0  38   5       36.76       33.92     17.60 o 
   1  38   5       25.36       51.96     27.52 o 
  -3  39   5        6.26       12.22     23.45 o 
  -2  39   5        4.00       -0.10     15.46 o 
  -1  39   5       18.18       14.45     19.20 o 
   0  39   5        4.07       -3.08     15.49 o 
   1  39   5       27.89       19.05     23.13 o 
  -3  40   5        0.20        2.14     22.70 o 
  -2  40   5       25.19       40.58     19.14 o 
  -1  40   5        2.46       21.77     21.25 o 
   0  40   5        7.54        6.43     15.57 o 
   1  40   5        3.92       -0.31     21.30 o 
  -2  41   5        2.15       -4.38     15.89 o 
  -1  41   5       32.21       35.47     20.57 o 
   0  41   5       11.62       16.78     13.84 o 
   1  41   5       55.05       41.71     22.46 o 
  -2  42   5        5.49        0.21     18.38 o 
  -1  42   5        0.26       -8.64     22.74 o 
   0  42   5        0.81        5.53     13.62 o 
  -2  43   5        0.76        0.06     17.78 o 
  -1  43   5       13.40       -1.82     32.23 o 
   0  43   5        1.97        0.43     15.25 o 
  -1  44   5        0.30       10.81     21.12 o 
   0  44   5       13.28       -7.57     15.24 o 
  -1  45   5        0.30       14.39     25.53 o 
  -5   0   6       90.73      147.26     51.01 o 
  -4   0   6      361.33      440.90     68.73 o 
  -3   0   6      239.63      251.17     41.71 o 
  -2   0   6      116.45       80.16     27.89 o 
  -1   0   6      372.65      367.90     51.14 o 
   0   0   6      752.86      803.39     76.65 o 
   1   0   6       83.86       93.86     31.16 o 
   2   0   6      402.02      364.00     59.05 o 
   3   0   6       17.05       41.52     25.87 o 
  -5   1   6        2.44       55.16     28.69 o 
  -4   1   6        0.67       27.22     22.93 o 
  -3   1   6       29.40       34.09     24.19 o 
  -2   1   6      244.78      226.15     56.23 o 
  -1   1   6       42.14       24.76     15.40 o 
   0   1   6      477.83      445.73     40.91 o 
   1   1   6      167.52      161.45     28.08 o 
   2   1   6      196.68      225.01     33.49 o 
   3   1   6       17.58       32.75     18.68 o 
  -5   2   6       71.53      125.70     34.13 o 
  -4   2   6      143.46      167.25     32.21 o 
  -3   2   6      239.17      257.05     29.79 o 
  -2   2   6       29.78       45.10     17.03 o 
  -1   2   6      376.00      424.72     39.20 o 
   0   2   6      515.44      511.54     44.79 o 
   1   2   6      104.53      116.08     26.65 o 
   2   2   6      106.66       86.25     23.70 o 
   3   2   6       14.55       13.04     17.83 o 
  -5   3   6       12.31       49.76     28.99 o 
  -4   3   6      162.65      170.00     46.24 o 
  -3   3   6       19.28       23.29     17.50 o 
  -2   3   6       43.31       43.55     16.75 o 
  -1   3   6       47.43       64.68     19.09 o 
   0   3   6        0.08        8.88     15.77 o 
   1   3   6      113.28      105.12     26.88 o 
   2   3   6        5.62       38.58     21.86 o 
   3   3   6       16.50       14.31     17.95 o 
  -5   4   6       11.72       67.10     41.21 o 
  -4   4   6        0.55       28.77     30.66 o 
  -3   4   6      130.06      122.87     22.25 o 
  -2   4   6        0.16       17.38     16.48 o 
  -1   4   6      378.10      390.41     36.99 o 
   0   4   6       12.56        3.38     14.86 o 
   1   4   6      164.61      181.38     29.41 o 
   2   4   6        0.02       -0.24     15.54 o 
   3   4   6       17.79       20.31     18.39 o 
  -5   5   6       10.70       42.22     37.19 o 
  -4   5   6       56.38       88.80     23.79 o 
  -3   5   6        2.44        3.79     15.87 o 
  -2   5   6       27.97       37.22     17.51 o 
  -1   5   6       23.62       46.89     18.31 o 
   0   5   6       11.03        5.23     18.68 o 
   1   5   6       38.21       42.05     17.64 o 
   2   5   6       12.80       21.10     17.99 o 
   3   5   6       16.83        2.85     16.05 o 
  -5   6   6        2.86       16.08     35.94 o 
  -4   6   6        7.81        7.75     21.28 o 
  -3   6   6       76.73       82.12     17.66 o 
  -2   6   6        1.40        4.03     15.60 o 
  -1   6   6      244.70      259.14     30.52 o 
   0   6   6       35.97       29.69     16.77 o 
   1   6   6      147.53      183.80     30.40 o 
   2   6   6       12.31        4.15     16.40 o 
   3   6   6       14.05       18.42     16.09 o 
  -5   7   6        0.69       39.96     37.19 o 
  -4   7   6       10.22        2.77     20.41 o 
  -3   7   6        4.13       13.97     11.80 o 
  -2   7   6       22.37       46.09     19.41 o 
  -1   7   6        0.69       -3.98     11.25 o 
   0   7   6       55.33       67.61     20.73 o 
   1   7   6        0.62       -3.11     13.30 o 
   2   7   6       23.58       20.92     15.79 o 
   3   7   6       10.76        1.80     25.78 o 
  -5   8   6        4.78       20.61     36.44 o 
  -4   8   6        9.34       18.47     20.63 o 
  -3   8   6       53.57       46.18     16.65 o 
  -2   8   6        0.39       -1.69     23.62 o 
  -1   8   6       53.32       48.90     16.73 o 
   0   8   6       57.85       30.71     16.84 o 
   1   8   6       36.98       41.08     18.60 o 
   2   8   6        8.70        3.57     14.16 o 
   3   8   6        4.70        7.41     28.42 o 
  -5   9   6        0.49        5.65     34.55 o 
  -4   9   6        0.00       -5.17     17.80 o 
  -3   9   6       13.51       17.61     17.18 o 
  -2   9   6       10.88       12.28     18.22 o 
  -1   9   6        9.71        0.91     14.61 o 
   0   9   6       48.89       61.09     20.89 o 
   1   9   6       15.71       20.86     17.02 o 
   2   9   6       11.31       12.26     15.03 o 
   3   9   6        3.07       11.00     25.33 o 
  -5  10   6        2.16        0.00     33.42 o 
  -4  10   6       15.07       23.45     15.77 o 
  -3  10   6       22.13       13.67     18.75 o 
  -2  10   6       16.39       13.46     15.61 o 
  -1  10   6        0.12        6.66     14.28 o 
   0  10   6       31.99       16.01     15.86 o 
   1  10   6        0.24       10.58     19.85 o 
   2  10   6        5.47        2.18     16.01 o 
  -5  11   6        0.34       15.96     40.21 o 
  -4  11   6        3.71        1.34     13.91 o 
  -3  11   6       21.97       13.42     19.35 o 
  -2  11   6        2.91       10.53     17.53 o 
  -1  11   6       15.94        2.72     11.93 o 
   0  11   6       15.95        6.57     14.20 o 
   1  11   6       43.32       57.01     20.46 o 
   2  11   6        0.61      -10.82     16.81 o 
  -4  12   6       18.71       22.17     19.04 o 
  -3  12   6        5.11        7.77     15.99 o 
  -2  12   6       53.18       41.93     15.29 o 
  -1  12   6       20.45       26.25     13.98 o 
   0  12   6        8.37       15.27     13.76 o 
   1  12   6       12.60       15.35     16.42 o 
   2  12   6        6.82       -8.67     17.42 o 
  -4  13   6        2.22        9.05     17.96 o 
  -3  13   6       51.73       62.04     23.43 o 
  -2  13   6        1.51       -2.73     12.48 o 
  -1  13   6        0.00        3.81     13.85 o 
   0  13   6        0.20      -12.94     12.82 o 
   1  13   6       46.19       32.86     16.77 o 
   2  13   6        4.84        4.75     17.73 o 
  -4  14   6        5.19       -1.41     15.47 o 
  -3  14   6       35.67       42.46     32.79 o 
  -2  14   6       27.61       14.13     13.07 o 
  -1  14   6      131.71      159.62     25.49 o 
   0  14   6        0.26        8.45     14.42 o 
   1  14   6       25.88       45.01     17.98 o 
   2  14   6        1.25       -2.36     14.39 o 
  -4  15   6        5.53       -2.01     15.27 o 
  -3  15   6      167.44      197.61     27.87 o 
  -2  15   6        1.08       12.13     15.77 o 
  -1  15   6       46.54       60.24     15.28 o 
   0  15   6       19.82       10.35     13.50 o 
   1  15   6       31.81       40.27     16.10 o 
   2  15   6       22.60       17.33     16.89 o 
  -4  16   6        7.64        4.34     13.12 o 
  -3  16   6      974.47     1088.56     57.93 o 
  -2  16   6        6.57        0.39     13.11 o 
  -1  16   6      940.62     1019.49     47.88 o 
   0  16   6        0.30       -6.29     13.11 o 
   1  16   6       34.35       43.51     16.76 o 
   2  16   6        2.65       -0.13     14.56 o 
  -4  17   6       11.51       16.21     27.27 o 
  -3  17   6      115.34      104.68     21.18 o 
  -2  17   6       11.80        5.07     11.66 o 
  -1  17   6       97.92       85.64     17.25 o 
   0  17   6       44.94       26.03     11.19 o 
   1  17   6        7.80       23.10     17.13 o 
   2  17   6       40.14       46.54     19.01 o 
  -4  18   6       34.49       17.49     21.50 o 
  -3  18   6      235.08      217.14     29.75 o 
  -2  18   6       49.57       31.19     14.10 o 
  -1  18   6      172.85      141.83     20.05 o 
   0  18   6        4.26        6.71     10.22 o 
   1  18   6       44.69       59.27     19.39 o 
   2  18   6       22.30       28.78     19.09 o 
  -4  19   6       21.46       34.48     22.06 o 
  -3  19   6      219.18      203.48     27.50 o 
  -2  19   6       82.18       84.24     16.78 o 
  -1  19   6      166.88      163.18     22.08 o 
   0  19   6       90.83       82.64     14.92 o 
   1  19   6        4.23       -4.21     13.95 o 
   2  19   6       32.56       30.50     18.87 o 
  -4  20   6       30.52       34.33     25.65 o 
  -3  20   6      627.77      637.07     44.75 o 
  -2  20   6       74.79       77.02     17.64 o 
  -1  20   6      543.91      503.72     35.56 o 
   0  20   6        5.18        3.81     10.68 o 
   1  20   6       66.33       83.96     20.18 o 
   2  20   6       19.43       34.91     17.74 o 
  -4  21   6        9.08       17.37     20.59 o 
  -3  21   6        3.88       43.63     21.67 o 
  -2  21   6       68.38       73.30     16.10 o 
  -1  21   6        4.65       18.85     13.11 o 
   0  21   6      112.98      134.55     18.78 o 
   1  21   6        5.30       23.18     15.29 o 
   2  21   6       36.51       38.60     25.06 o 
  -4  22   6        6.97       12.28     23.72 o 
  -3  22   6      210.32      209.37     27.01 o 
  -2  22   6        8.55        0.10     14.33 o 
  -1  22   6      199.93      206.05     23.96 o 
   0  22   6       15.98       35.53     14.88 o 
   1  22   6       81.99      101.11     21.30 o 
   2  22   6        5.95       17.49     20.48 o 
  -4  23   6        6.35       10.74     21.21 o 
  -3  23   6        3.11       18.34     25.26 o 
  -2  23   6       68.37       85.00     25.29 o 
  -1  23   6        0.41        4.45     12.03 o 
   0  23   6       99.44      137.20     18.44 o 
   1  23   6       10.76       14.89     16.22 o 
   2  23   6       21.29       28.97     23.53 o 
  -4  24   6        0.13       -8.19     22.91 o 
  -3  24   6       64.42       85.94     25.73 o 
  -2  24   6        2.28       -4.83     11.54 o 
  -1  24   6       76.31       60.03     16.30 o 
   0  24   6       19.83       39.66     14.02 o 
   1  24   6      101.16      114.75     21.84 o 
   2  24   6        0.39       13.63     19.50 o 
  -4  25   6       10.39        9.91     21.50 o 
  -3  25   6        0.07       12.00     23.38 o 
  -2  25   6       93.50      118.84     23.08 o 
  -1  25   6        6.76        4.88     12.17 o 
   0  25   6       77.73       62.17     15.67 o 
   1  25   6       14.68       16.61     16.87 o 
   2  25   6        9.85       25.46     23.91 o 
  -4  26   6        0.09        9.45     25.58 o 
  -3  26   6       25.98       22.38     20.52 o 
  -2  26   6        0.87        6.86     12.71 o 
  -1  26   6       45.20       37.51     15.31 o 
   0  26   6        3.91       14.97     14.02 o 
   1  26   6       90.42      107.08     23.02 o 
   2  26   6        1.11       28.67     23.33 o 
  -4  27   6       20.79       10.65     25.31 o 
  -3  27   6        1.40       14.59     22.28 o 
  -2  27   6       84.37       79.97     21.93 o 
  -1  27   6        7.77        2.02     10.89 o 
   0  27   6       29.48       54.05     17.00 o 
   1  27   6       14.60       22.42     15.92 o 
   2  27   6        1.50       12.83     22.06 o 
  -4  28   6        0.92      -16.15     31.91 o 
  -3  28   6        9.45        0.53     20.65 o 
  -2  28   6        0.23       -5.48     12.96 o 
  -1  28   6       19.94       11.40     12.62 o 
   0  28   6        1.82        2.09     14.20 o 
   1  28   6       34.94       57.26     19.24 o 
   2  28   6        0.03       -5.34     20.77 o 
  -3  29   6        2.85      -15.81     19.65 o 
  -2  29   6       45.83       37.89     18.33 o 
  -1  29   6        4.69       15.07     12.20 o 
   0  29   6       11.56       27.38     15.19 o 
   1  29   6        8.77        1.62     16.21 o 
  -3  30   6        4.26       34.91     25.39 o 
  -2  30   6        0.51        7.99     14.60 o 
  -1  30   6        3.22       -6.26     12.36 o 
   0  30   6       23.50       20.79     15.60 o 
   1  30   6        2.57       -0.48     15.12 o 
  -3  31   6        5.33       -9.04     20.80 o 
  -2  31   6       13.76        8.72     15.00 o 
  -1  31   6        0.28        5.03     11.59 o 
   0  31   6       14.66       27.02     15.17 o 
   1  31   6        1.59       -0.36     16.40 o 
  -3  32   6        0.65       -1.56     21.37 o 
  -2  32   6        0.02       -6.52     18.16 o 
  -1  32   6        0.01       14.25     14.35 o 
   0  32   6        9.46       10.39     14.13 o 
   1  32   6        2.24        0.42     12.94 o 
  -3  33   6        1.76       -7.49     30.85 o 
  -2  33   6        6.58       -2.09     16.26 o 
  -1  33   6        2.54        0.40     13.35 o 
   0  33   6       71.53       67.84     22.15 o 
   1  33   6        0.02        9.20     18.30 o 
  -3  34   6        1.66        7.30     23.73 o 
  -2  34   6       27.14       17.07     14.98 o 
  -1  34   6        0.05       -2.78     15.80 o 
   0  34   6      199.90      157.33     24.52 o 
   1  34   6        3.85       10.53     24.46 o 
  -3  35   6        0.04       30.28     26.16 o 
  -2  35   6       15.19       29.62     17.41 o 
  -1  35   6       10.99       -2.18     13.73 o 
   0  35   6       27.06       53.50     18.14 o 
   1  35   6       12.27        5.85     28.77 o 
  -3  36   6        9.39       23.15     25.06 o 
  -2  36   6        0.84        5.49     16.72 o 
  -1  36   6        0.03        5.22     17.58 o 
   0  36   6      225.90      222.63     28.67 o 
  -2  37   6       30.27       16.60     19.26 o 
  -1  37   6        2.09        6.86     14.40 o 
   0  37   6      102.74      114.05     24.20 o 
  -2  38   6        3.01       -2.09     17.16 o 
  -1  38   6        2.32        7.89     14.48 o 
   0  38   6       41.24       50.64     20.29 o 
  -2  39   6       13.79       24.52     16.72 o 
  -1  39   6        7.02       -5.98     13.77 o 
   0  39   6        2.72        9.52     14.53 o 
  -2  40   6        0.17       21.91     16.47 o 
  -1  40   6       23.79       18.83     19.24 o 
  -1  41   6        5.47       20.11     17.79 o 
  -4   1   7        2.41       17.59     28.40 o 
  -3   1   7      163.87      168.62     34.62 o 
  -2   1   7        1.66        6.05     13.68 o 
  -1   1   7      170.06      185.96     32.28 o 
   0   1   7        0.32       -1.53     15.22 o 
   1   1   7      327.72      196.22     41.09 o 
   2   1   7        0.63        7.30     21.07 o 
  -4   2   7        1.36       15.20     28.52 o 
  -3   2   7       20.79       11.94     14.57 o 
  -2   2   7        4.51       12.30     16.59 o 
  -1   2   7      159.01      156.54     29.43 o 
   0   2   7        5.27       -1.50     13.87 o 
   1   2   7      115.46       90.03     26.07 o 
   2   2   7        0.68        0.87     20.11 o 
  -4   3   7       27.06       11.06     32.67 o 
  -3   3   7        5.66        0.99     18.41 o 
  -2   3   7        3.03       17.94     16.12 o 
  -1   3   7      113.53      112.34     23.62 o 
   0   3   7        0.13        3.26     14.89 o 
   1   3   7       78.68       93.76     27.24 o 
   2   3   7        5.55       13.76     21.13 o 
  -4   4   7       18.41       58.17     38.83 o 
  -3   4   7       11.00       18.00     19.93 o 
  -2   4   7       11.58       -8.80     14.52 o 
  -1   4   7       21.09       19.61     17.93 o 
   0   4   7       14.80       20.01     18.90 o 
   1   4   7        0.84      -15.67     17.54 o 
   2   4   7        2.67       20.36     21.66 o 
  -4   5   7        8.01        6.54     18.85 o 
  -3   5   7       40.78       55.16     20.28 o 
  -2   5   7        1.30       -3.30     14.21 o 
  -1   5   7      123.93      147.73     26.97 o 
   0   5   7       12.38        1.82     19.10 o 
   1   5   7       67.19       53.43     23.80 o 
   2   5   7       30.35       12.56     25.06 o 
  -4   6   7       45.59       54.65     26.25 o 
  -3   6   7       14.50       -2.60     16.72 o 
  -2   6   7       26.37       13.21     20.04 o 
  -1   6   7        9.38       16.96     15.31 o 
   0   6   7       33.08       31.28     19.50 o 
   1   6   7        6.90       18.27     23.16 o 
   2   6   7        4.39       36.67     27.19 o 
  -4   7   7        0.09       16.38     23.52 o 
  -3   7   7       72.21       80.30     22.23 o 
  -2   7   7        0.61        8.05     19.70 o 
  -1   7   7       66.43       77.61     21.05 o 
   0   7   7       69.33       81.00     28.58 o 
   1   7   7       27.97        8.35     21.29 o 
   2   7   7       71.48      119.23     32.16 o 
  -4   8   7       46.49       72.65     27.83 o 
  -3   8   7        4.63       23.85     17.47 o 
  -2   8   7       56.40       79.22     21.80 o 
  -1   8   7       12.64       37.36     16.62 o 
   0   8   7       60.75       87.78     26.97 o 
   1   8   7        0.20       18.58     19.08 o 
   2   8   7        6.07       50.96     22.92 o 
  -4   9   7        0.48       13.72     23.29 o 
  -3   9   7       52.45       44.18     22.72 o 
  -2   9   7        7.97        6.88     18.97 o 
  -1   9   7       40.01       41.09     18.64 o 
   0   9   7       78.55      125.19     28.75 o 
   1   9   7       25.45       49.18     20.51 o 
   2   9   7       64.41       75.43     27.10 o 
  -4  10   7       46.33       85.99     27.85 o 
  -3  10   7        0.09       -0.79     17.28 o 
  -2  10   7      131.47      139.04     26.25 o 
  -1  10   7        7.34       14.28     25.88 o 
   0  10   7       92.22      165.19     31.00 o 
   1  10   7        8.61       20.52     17.51 o 
   2  10   7        6.98       22.19     22.37 o 
  -4  11   7        0.92       40.63     22.75 o 
  -3  11   7       32.31       47.86     23.30 o 
  -2  11   7       29.17       59.12     18.08 o 
  -1  11   7       38.19       42.10     17.05 o 
   0  11   7       66.60       68.50     24.64 o 
   1  11   7       37.98       15.06     17.94 o 
   2  11   7       31.32       52.71     26.56 o 
  -4  12   7       58.95       89.77     30.35 o 
  -3  12   7       10.82       19.43     20.43 o 
  -2  12   7      236.16      281.35     33.34 o 
  -1  12   7        0.18        1.09     18.97 o 
   0  12   7      116.64      127.07     27.88 o 
   1  12   7       24.20       45.45     19.69 o 
   2  12   7        4.08       22.01     23.48 o 
  -4  13   7        9.39       38.89     26.15 o 
  -3  13   7       49.93       38.29     21.62 o 
  -2  13   7      146.02      133.25     20.85 o 
  -1  13   7       69.96       80.63     20.97 o 
   0  13   7       70.29       94.42     26.45 o 
   1  13   7       41.87       73.63     25.03 o 
   2  13   7        2.91       -6.97     18.54 o 
  -4  14   7       60.37       67.85     29.72 o 
  -3  14   7        9.56        6.39     18.34 o 
  -2  14   7      209.12      236.92     28.03 o 
  -1  14   7        2.09        2.15     15.18 o 
   0  14   7       79.93       54.88     24.38 o 
   1  14   7       30.83       34.97     24.90 o 
   2  14   7        3.92       -3.18     18.05 o 
  -4  15   7       37.87       38.51     23.96 o 
  -3  15   7       81.59       67.91     28.15 o 
  -2  15   7      365.95      332.35     31.56 o 
  -1  15   7      108.28      103.72     23.48 o 
   0  15   7       90.65       87.72     24.36 o 
   1  15   7       36.73       54.67     26.52 o 
   2  15   7        1.60       22.90     29.34 o 
  -4  16   7        1.20       11.13     19.43 o 
  -3  16   7        3.45        8.80     17.63 o 
  -2  16   7       44.99       50.89     16.64 o 
  -1  16   7        6.09        7.81     12.41 o 
   0  16   7        0.55       -6.68     15.13 o 
   1  16   7       20.66       33.40     22.12 o 
  -4  17   7       88.38       59.01     25.51 o 
  -3  17   7       33.36       63.09     26.62 o 
  -2  17   7      369.57      339.19     31.58 o 
  -1  17   7       67.14       71.21     18.75 o 
   0  17   7       53.95       42.85     16.97 o 
   1  17   7       21.76       23.66     19.38 o 
  -4  18   7       11.94       25.63     22.85 o 
  -3  18   7        0.13       21.44     23.02 o 
  -2  18   7        8.03       44.13     17.24 o 
  -1  18   7        0.12       13.20     16.44 o 
   0  18   7        1.11       10.52     13.79 o 
   1  18   7        8.90       32.73     24.44 o 
  -4  19   7       54.59       38.37     21.68 o 
  -3  19   7        1.04       -3.87     16.36 o 
  -2  19   7      573.16      548.97     40.08 o 
  -1  19   7       24.37       27.24     14.58 o 
   0  19   7      140.89      108.14     22.20 o 
   1  19   7       16.79       34.94     23.70 o 
  -4  20   7       61.08       70.03     25.78 o 
  -3  20   7        0.27       10.70     20.13 o 
  -2  20   7      224.97      257.48     36.17 o 
  -1  20   7        0.09        3.37     11.89 o 
   0  20   7       33.40       33.94     20.10 o 
   1  20   7        1.73        6.97     19.59 o 
  -4  21   7        6.89       16.29     18.51 o 
  -3  21   7       12.14       14.28     22.38 o 
  -2  21   7       19.65       23.46     15.25 o 
  -1  21   7        0.27        0.04     13.93 o 
   0  21   7        1.63       -1.79     15.44 o 
   1  21   7        3.07       12.16     17.77 o 
  -3  22   7        2.86        4.89     17.70 o 
  -2  22   7        0.06       -0.27     14.64 o 
  -1  22   7        2.05        4.18     14.30 o 
   0  22   7        0.46        4.13     17.52 o 
   1  22   7        0.82       -3.58     17.16 o 
  -3  23   7        7.98       -1.44     18.16 o 
  -2  23   7       49.24       46.03     23.17 o 
  -1  23   7        3.55       27.95     32.24 o 
   0  23   7        9.71       -1.15     17.79 o 
   1  23   7        0.23       -1.90     18.01 o 
  -3  24   7       11.93       11.61     18.23 o 
  -2  24   7       33.06       48.09     21.67 o 
  -1  24   7        8.12       22.36     17.81 o 
   0  24   7        8.62      -12.50     16.94 o 
   1  24   7        3.55        1.22     16.61 o 
  -3  25   7        0.14       17.29     23.44 o 
  -2  25   7       31.71       70.76     26.23 o 
  -1  25   7        0.69        0.24     12.81 o 
   0  25   7       14.56       12.48     14.62 o 
   1  25   7        5.07       15.24     19.82 o 
  -3  26   7        9.44       14.51     19.10 o 
  -2  26   7       37.42       31.57     19.69 o 
  -1  26   7        3.76       22.21     15.43 o 
   0  26   7        6.94       22.43     15.87 o 
   1  26   7        7.69      -17.26     18.80 o 
  -3  27   7        0.77      -11.08     21.65 o 
  -2  27   7       26.71       31.55     25.10 o 
  -1  27   7        5.00       12.60     16.26 o 
   0  27   7       32.20       30.04     17.33 o 
   1  27   7        8.05       17.46     19.93 o 
  -3  28   7        0.71        7.68     18.82 o 
  -2  28   7       36.81       68.51     22.75 o 
  -1  28   7        2.09        7.14     14.74 o 
   0  28   7        6.05       18.48     16.93 o 
  -3  29   7        3.53       25.70     19.60 o 
  -2  29   7       20.24       34.96     25.09 o 
  -1  29   7       15.08       16.98     18.01 o 
   0  29   7       40.88       47.13     18.18 o 
  -3  30   7        1.33      -15.68     19.74 o 
  -2  30   7       22.36       41.84     23.82 o 
  -1  30   7        1.48       13.18     15.53 o 
   0  30   7        2.47       16.80     17.78 o 
  -2  31   7        9.95       13.14     20.95 o 
  -1  31   7       62.59       69.95     20.32 o 
   0  31   7       25.22       21.88     16.23 o 
  -2  32   7       22.94        9.88     25.25 o 
  -1  32   7        0.91        6.65     17.40 o 
   0  32   7        3.10       12.54     16.64 o 
  -2  33   7        2.06        2.56     19.22 o 
  -1  33   7      153.87      195.81     27.42 o 
   0  33   7        4.90       11.77     15.85 o 
  -2  34   7       18.83       31.92     22.70 o 
  -1  34   7       59.69       65.29     27.94 o 
  -1  35   7        6.62       -9.04     21.51 o 
  -3   0   8       14.75       13.44     25.26 o 
  -2   0   8       29.66       73.63     32.92 o 
  -1   0   8       21.42       41.84     26.51 o 
   0   0   8       25.88       13.95     30.66 o 
   1   0   8       15.24       -2.64     27.64 o 
  -4   1   8      109.02      176.03     54.15 o 
  -3   1   8       39.11       63.20     25.17 o 
  -2   1   8       75.94      116.45     29.19 o 
  -1   1   8        8.67       15.32     18.22 o 
   0   1   8        0.13       29.65     29.21 o 
   1   1   8       10.51        2.13     20.13 o 
  -4   2   8      116.48      184.70     55.41 o 
  -3   2   8       10.99       10.78     21.45 o 
  -2   2   8       18.56       42.07     25.27 o 
  -1   2   8       12.72       26.49     20.69 o 
   0   2   8      302.03      307.83     41.43 o 
   1   2   8        8.06       12.15     19.76 o 
  -4   3   8        3.05      -16.84     32.29 o 
  -3   3   8       31.08       13.00     18.96 o 
  -2   3   8       61.02       92.33     27.42 o 
  -1   3   8       11.64       23.12     21.00 o 
   0   3   8      142.02      162.50     44.10 o 
   1   3   8       12.53       22.89     22.17 o 
  -4   4   8        0.18        5.03     33.05 o 
  -3   4   8       28.22       34.19     20.82 o 
  -2   4   8        8.52       20.63     17.45 o 
  -1   4   8        5.37       -8.82     17.06 o 
   0   4   8       23.38       31.47     21.23 o 
   1   4   8        0.06        5.21     23.31 o 
  -4   5   8        5.42        5.91     35.94 o 
  -3   5   8       14.19       20.06     19.05 o 
  -2   5   8       37.76       56.45     21.83 o 
  -1   5   8       23.56       17.31     19.65 o 
   0   5   8       45.67       44.14     23.72 o 
   1   5   8       16.88       32.62     24.92 o 
  -4   6   8        6.64       17.74     25.19 o 
  -3   6   8       21.16       11.14     20.09 o 
  -2   6   8        0.34        1.05     16.65 o 
  -1   6   8        4.30        8.18     19.98 o 
   0   6   8        0.55        8.85     19.19 o 
   1   6   8        0.36       -0.46     21.43 o 
  -4   7   8       12.83       31.05     25.93 o 
  -3   7   8        2.24        0.78     19.55 o 
  -2   7   8       13.41       -2.27     15.70 o 
  -1   7   8       34.66       29.63     21.37 o 
   0   7   8        3.91        3.28     21.81 o 
   1   7   8       15.42       21.47     20.05 o 
  -4   8   8        3.57       19.01     26.10 o 
  -3   8   8        3.83      -12.35     19.80 o 
  -2   8   8        0.92        2.72     17.69 o 
  -1   8   8        9.87        6.52     19.11 o 
   0   8   8        4.15       11.64     19.91 o 
   1   8   8        2.11       -7.86     18.97 o 
  -3   9   8        0.36        8.03     21.54 o 
  -2   9   8        2.41        1.37     14.53 o 
  -1   9   8       35.16       41.47     24.27 o 
   0   9   8        0.04       16.83     19.91 o 
   1   9   8        7.79       24.30     21.35 o 
  -3  10   8        0.00        2.41     21.10 o 
  -2  10   8        0.43        8.03     17.56 o 
  -1  10   8        4.40       -3.11     20.12 o 
   0  10   8        4.03       18.29     18.46 o 
   1  10   8        3.72       -6.45     21.68 o 
  -3  11   8        0.22        7.72     20.36 o 
  -2  11   8        0.00        5.28     15.04 o 
  -1  11   8       16.21        8.19     16.94 o 
   0  11   8        0.59       -4.02     17.94 o 
   1  11   8        1.17        9.04     22.12 o 
  -3  12   8       10.89       17.50     20.97 o 
  -2  12   8        2.48       13.40     18.52 o 
  -1  12   8        1.91        6.10     17.78 o 
   0  12   8        2.15        6.04     21.94 o 
   1  12   8        0.87       -2.08     21.18 o 
  -3  13   8       14.31       27.49     21.59 o 
  -2  13   8        8.38       14.53     14.84 o 
  -1  13   8        3.25      -14.97     15.71 o 
   0  13   8        2.29       -5.64     24.91 o 
   1  13   8        1.17       12.54     20.58 o 
  -3  14   8        9.71        4.65     18.52 o 
  -2  14   8        2.95        4.13     14.61 o 
  -1  14   8        4.59        8.53     16.91 o 
   0  14   8        2.35       11.40     24.86 o 
   1  14   8        0.43       -0.16     21.08 o 
  -3  15   8      132.58      165.62     35.47 o 
  -2  15   8       27.33       38.27     16.75 o 
  -1  15   8      134.01       88.24     27.96 o 
   0  15   8        5.35       22.00     20.92 o 
  -3  16   8      121.45      110.47     32.39 o 
  -2  16   8        3.75       11.07     18.26 o 
  -1  16   8      116.57       86.07     20.84 o 
   0  16   8        7.50       11.37     18.66 o 
  -3  17   8        6.69       -2.09     18.69 o 
  -2  17   8       50.57       67.43     20.09 o 
  -1  17   8        0.01       40.78     18.65 o 
   0  17   8       14.33       21.04     23.72 o 
  -3  18   8      253.63      248.27     59.75 o 
  -2  18   8       14.76       12.60     16.01 o 
  -1  18   8      334.37      291.46     33.28 o 
   0  18   8        7.49        7.80     21.96 o 
  -3  19   8       19.39       34.36     25.41 o 
  -2  19   8       31.01       27.12     20.07 o 
  -1  19   8        0.99       25.73     17.07 o 
   0  19   8       15.28       18.78     19.76 o 
  -3  20   8       24.45       18.56     21.53 o 
  -2  20   8       18.51       13.50     16.22 o 
  -1  20   8       26.44       23.62     19.09 o 
   0  20   8       10.62        6.66     19.86 o 
  -3  21   8       47.38       55.28     28.66 o 
  -2  21   8       34.47        6.43     20.93 o 
  -1  21   8      135.33      122.03     31.40 o 
   0  21   8       20.55       30.07     23.61 o 
  -3  22   8       12.53       23.28     43.91 o 
  -2  22   8        0.87        1.89     21.54 o 
  -1  22   8        9.40       41.91     20.49 o 
   0  22   8        2.52        8.08     22.09 o 
  -2  23   8       19.85       21.92     19.52 o 
  -1  23   8       72.29       56.60     20.01 o 
   0  23   8       21.98       17.55     23.97 o 
  -2  24   8        0.25       10.61     24.12 o 
  -1  24   8       26.08       46.62     17.68 o 
  -2  25   8        5.21        2.42     18.14 o 
  -1  25   8       15.98       23.87     18.54 o 
  -2  26   8        2.94        5.68     23.59 o 
  -1  26   8       11.94       32.83     17.58 o 
  -1  27   8        2.69        5.68     18.55 o 
  -2   1   9        1.79      -11.71     20.60 o 
  -1   1   9       16.87       17.77     20.35 o 
  -2   2   9        0.45        1.25     21.15 o 
  -1   2   9        2.33       12.12     20.52 o 
  -2   3   9        5.97        3.96     20.87 o 
  -1   3   9        0.77       30.51     22.09 o 
  -2   4   9        1.89       16.75     24.22 o 
  -1   4   9       11.75       28.77     23.16 o 
  -2   5   9       17.71       15.86     23.56 o 
  -1   5   9        1.41       29.19     24.85 o 
  -2   6   9        3.09      -12.03     20.97 o 
  -1   6   9       21.06       44.83     27.89 o 
  -2   7   9       27.26       21.15     21.59 o 
  -1   7   9       14.12       36.42     23.74 o 
  -2   8   9        3.84        0.23     19.38 o 
  -1   8   9       16.76       17.89     23.36 o 
  -2   9   9       30.83       39.92     24.92 o 
  -1   9   9       29.45       21.45     23.12 o 
  -2  10   9        0.81        7.06     19.65 o 
  -1  10   9       14.78       31.35     30.47 o 
  -2  11   9       29.31       23.10     19.98 o 
  -1  11   9       35.07       50.18     27.08 o 
  -2  12   9        2.21       -4.41     20.20 o 
  -1  12   9       20.77       30.11     36.63 o 
                                                 
